# Supplementary material for: The effects of unexpected mechanical perturbations during treadmill walking on spatiotemporal gait parameters, and the dynamic stability measures by which to quantify postural response
Source: PLoS One. 2018 Apr 19;13(4):e0195902. doi: 10.1371/journal.pone.0195902 (PMC5908091; doi:10.1371/journal.pone.0195902)
Supplement: S1 Data — Parameters including SL, SW, cadence, MoS-ML, and MoS-AP were measured over each gait cycle during the time frames of interest in each walking condition. (XLSX) [file pone.0195902.s001.xlsx]

## Sheet: SUBMISSION
Session_name	SubjectID	Session	Sub_Session	GaitCycle	cadence	SL	SW	MoS_AP	MoS_ML
Normal	1	3	1	1	107.143	122.297	20.7483	7.79076	8.27589
Normal	1	3	1	2	106.77	122.742	22.2856	7.02639	9.16689
Normal	1	3	1	3	107.677	127.568	22.068	5.68767	8.37499
Normal	1	3	1	4	106.686	124.549	22.008	7.84076	8.06553
Normal	1	3	1	5	106.228	126.512	21.8511	7.39234	8.36035
Normal	1	3	1	6	105.263	126.565	24.0953	8.13729	9.17271
Normal	1	3	1	7	104.379	127.566	21.6623	9.31137	9.55733
Normal	1	3	1	8	104.356	126.574	19.885	8.34742	8.31321
Normal	1	3	1	9	106.719	126.197	21.7265	5.76834	7.38296
Normal	1	3	1	10	105.263	125.895	19.1472	7.5097	7.35917
Normal	1	3	1	11	103.052	128.408	21.4902	8.91778	9.26474
Normal	1	3	1	12	101.812	127.763	20.1071	10.3433	8.6436
Normal	1	3	2	1	103.021	128.195	21.4111	8.93012	9.27641
Normal	1	3	2	2	102.174	130.02	20.722	9.06437	8.54473
Normal	1	3	2	3	103.052	132.51	18.6167	8.46244	7.73193
Normal	1	3	2	4	103.914	127.605	23.4326	8.74686	9.75272
Normal	1	3	2	5	104.853	122.818	21.8728	8.78762	9.07086
Normal	1	3	2	6	102.352	129.857	20.41	7.29331	8.44668
Normal	1	3	2	7	106.203	125.294	22.0148	7.33671	9.0244
Normal	1	3	2	8	108.249	126.478	23.9134	5.73134	8.2278
Normal	1	3	2	9	107.677	125.994	21.8093	6.1751	9.20034
Normal	1	3	2	10	103.052	126.491	22.3893	9.16538	9.57383
Normal	1	3	2	11	104.966	130.132	21.8351	7.19437	9.36747
Normal	1	3	2	12	104.348	126.287	21.6533	7.49392	8.61008
Normal	1	3	3	1	106.77	126.322	16.9732	6.11244	7.62434
Normal	1	3	3	2	107.22	124.016	25.0347	6.63913	9.45772
Normal	1	3	3	3	105.271	127.271	24.6964	7.38635	9.68814
Normal	1	3	3	4	105.271	126.493	22.699	8.0537	9.17591
Normal	1	3	3	5	106.27	127.697	22.6701	7.12756	9.31455
Normal	1	3	3	6	104.902	125.739	22.1979	8.3556	9.42456
Normal	1	3	3	7	102.594	125.783	20.9803	9.70308	9.41042
Normal	1	3	3	8	104.356	126.286	19.4065	7.55389	8.0103
Normal	1	3	3	9	105.336	125.708	19.5122	6.76284	7.62619
Normal	1	3	3	10	103.456	126.603	24.4403	9.14488	10.2405
Normal	1	3	3	11	105.296	129.312	23.7062	7.38969	8.8553
Normal	1	3	3	12	103.006	127.21	20.4536	9.50477	9.20351
Normal	1	3	4	1	104.379	130.064	21.1053	7.77461	8.34858
Normal	1	3	4	2	103.518	127.054	20.3992	8.60707	9.85371
Normal	1	3	4	3	105.263	128.185	18.9121	8.03692	8.27402
Normal	1	3	4	4	106.27	128.687	20.2084	6.78805	8.58552
Normal	1	3	4	5	103.479	126.914	20.5091	9.26921	9.23817
Normal	1	3	4	6	105.745	126.169	23.0541	6.83135	9.06427
Normal	1	3	4	7	101.311	130.21	22.3472	8.20418	9.41113
Normal	1	3	4	8	99.1736	136.749	19.9906	8.20159	8.44473
Normal	1	3	4	9	100.84	134.861	20.7014	10.1228	9.09893
Normal	1	3	4	10	98.8073	133.919	17.7574	11.2548	9.07171
Normal	1	3	4	11	100.847	133.803	20.3666	9.82282	9.05619
Left	1	8	1	1	101.724	133.86	22.385	7.99853	8.77412
Left	1	8	1	2	101.268	130.29	18.9319	9.00327	8.87269
Left	1	8	1	3	103.448	130.203	20.2463	8.03711	6.99976
Left	1	8	1	4	103.021	134.507	21.5493	8.39738	9.00531
Left	1	8	1	5	102.144	129.711	20.4788	9.44426	8.8638
Left	1	8	1	6	103.448	131.417	22.3242	8.92751	8.89306
Left	1	8	1	7	103.945	129.864	22.6303	8.59346	9.03193
Left	1	8	1	8	102.144	128.171	21.342	8.40115	8.89351
Left	1	8	1	9	105.271	127.066	18.6978	7.87723	8.29628
Left	1	8	1	10	105.296	128.143	21.5328	7.70017	8.07826
Left	1	8	1	11	103.992	127.691	19.8425	9.09384	8.46659
Left	1	8	1	12	106.719	126.544	22.2559	7.96941	8.91098
Left	1	8	2	1	113.58	107.251	6.7199	3.21526	4.75711
Left	1	8	2	2	109.1	133.212	18.9368	-1.60247	6.06192
Left	1	8	2	3	104.356	131.775	18.8152	6.87538	7.8139
Left	1	8	2	4	103.006	128.937	17.515	7.96066	7.2763
Left	1	8	2	5	106.228	128.746	20.4947	6.5129	7.87577
Left	1	8	2	6	103.456	128.662	16.6999	8.93426	7.44941
Left	1	8	2	7	107.177	126.46	17.8622	6.80484	6.6278
Left	1	8	2	8	104.419	127.595	18.4676	7.59164	7.29288
Left	1	8	2	9	103.097	127.858	18.1907	8.42627	7.68073
Left	1	8	2	10	105.296	127.898	20.0568	8.01511	7.17702
Left	1	8	2	11	104.356	128.562	18.652	8.75645	7.71773
Left	1	8	2	12	104.356	126.187	18.4645	8.70392	8.03112
Left	1	8	3	1	105.296	129.646	18.3105	5.5088	9.32653
Left	1	8	3	2	106.686	122.591	26.2324	5.05973	9.89688
Left	1	8	3	3	107.143	127.538	19.7735	4.90224	8.7413
Left	1	8	3	4	106.669	121.96	20.4701	6.01513	7.96313
Left	1	8	3	5	106.719	121.474	20.2581	5.75668	8.01564
Left	1	8	3	6	109.61	121.957	17.5071	3.49711	7.70891
Left	1	8	3	7	108.617	125.303	17.8997	5.01068	6.43691
Left	1	8	3	8	106.203	126.699	20.0841	6.54919	7.54483
Left	1	8	3	9	107.677	123.971	21.4434	5.83916	7.63826
Left	1	8	3	10	108.249	127.96	22.3894	5.41273	8.11529
Left	1	8	3	11	103.945	127.164	21.1767	8.10518	8.52613
Left	1	8	4	1	105.393	128.74	19.0022	6.31808	7.07732
Left	1	8	4	2	104.821	127.262	19.9895	6.83795	7.58013
Left	1	8	4	3	103.914	126.854	20.1371	8.60158	7.18416
Left	1	8	4	4	111.645	107.39	11.0033	2.04683	5.78614
Left	1	8	4	5	110.658	135.802	13.2219	-2.20455	7.42794
Left	1	8	4	6	106.719	129.556	20.7806	2.63683	7.11427
Left	1	8	4	7	103.898	125.428	19.749	6.82384	8.3962
Left	1	8	4	8	106.203	127.439	20.5414	5.4691	8.19167
Left	1	8	4	9	104.853	123.844	21.178	8.27717	8.58055
Left	1	8	4	10	105.745	125.144	19.7265	7.05859	7.66568
Left	1	8	4	11	105.778	126.802	22.4046	7.15671	7.88108
Left	1	8	4	12	106.203	125.796	20.6906	7.88925	8.47868
Left	1	8	5	1	105.745	124.334	20.0758	7.9299	7.73631
Left	1	8	5	2	104.853	126.372	20.6508	8.12235	8.18869
Left	1	8	5	3	104.805	128.652	19.7018	7.26936	7.88676
Left	1	8	5	4	110.106	115.857	10.9744	2.36975	8.66011
Left	1	8	5	5	106.669	128.836	14.3402	3.16728	5.06385
Left	1	8	5	6	104.356	127.042	15.6287	7.11332	7.3867
Left	1	8	5	7	104.821	127.559	16.9909	6.28814	7.32897
Left	1	8	5	8	107.143	125.359	22.439	5.42272	7.18475
Left	1	8	5	9	109.091	121.836	22.5611	5.48032	8.25922
Left	1	8	5	10	107.729	123.675	23.4145	6.68667	9.42943
Left	1	8	5	11	105.893	127.886	22.847	6.49737	8.5498
Left	1	8	5	12	106.719	123.882	19.7502	6.18335	8.15321
Left	1	8	6	1	103.992	126.498	19.0672	7.61931	7.42899
Left	1	8	6	2	105.336	127.535	20.6375	7.44219	7.44498
Left	1	8	6	3	105.296	127.398	19.1364	7.74813	7.57646
Left	1	8	6	4	104.419	128.831	18.7032	7.66856	7.54033
Left	1	8	6	5	104.853	126.389	18.8039	8.39863	6.87582
Left	1	8	6	6	108.425	110.142	9.21837	3.38118	6.33402
Left	1	8	6	7	109.61	133.423	19.7304	-0.484808	6.2847
Left	1	8	6	8	107.151	128.982	17.7415	3.00349	8.04814
Left	1	8	6	9	105.778	126.361	21.2813	5.52826	8.72755
Left	1	8	6	10	108.108	121.907	25.0625	5.39137	9.21993
Left	1	8	6	11	108.143	122.467	27.0457	5.35872	10.8685
Left	1	8	6	12	108.6	123.646	24.0018	6.57081	8.88884
Left	1	8	6	13	108.143	123.985	21.6709	5.60082	8.40123
Left	1	8	7	1	105.778	126.162	20.0788	8.23394	8.47765
Left	1	8	7	2	103.945	124.766	20.7546	7.87135	8.51657
Left	1	8	7	3	108.143	125.852	21.5983	6.01407	8.04629
Left	1	8	7	4	106.27	124.444	21.9109	6.78985	8.22178
Left	1	8	7	5	107.28	123.607	23.793	5.85409	9.20266
Left	1	8	7	6	103.006	127.993	9.54021	5.62719	6.5133
Left	1	8	7	7	108.653	129.474	19.4167	5.69242	6.48487
Left	1	8	7	8	103.456	124.959	22.4299	8.82785	8.89293
Left	1	8	7	9	104.853	121.449	19.3217	8.10991	7.27132
Left	1	8	7	10	108.143	129.364	21.5368	4.38697	7.79072
Left	1	8	7	11	104.821	127.78	18.7643	7.43132	7.52588
Left	1	8	7	12	106.719	126.47	21.0268	7.26998	7.59918
Left	1	8	8	1	103.945	129.321	20.6657	8.55819	9.01821
Left	1	8	8	2	104.356	129.138	20.163	8.9273	9.14759
Left	1	8	8	3	103.992	129.392	22.2786	7.72982	8.81543
Left	1	8	8	4	103.479	126.729	22.9616	8.82203	9.3846
Left	1	8	8	5	105.271	129.041	13.7267	5.1636	7.62347
Left	1	8	8	6	105.778	128.693	20.9865	5.96756	6.99268
Left	1	8	8	7	103.992	128.557	23.757	7.29029	10.3459
Left	1	8	8	8	106.719	125.445	20.8072	5.85281	8.57818
Left	1	8	8	9	105.336	124.928	21.2664	6.79686	8.43582
Left	1	8	8	10	105.336	128.055	23.3646	7.10061	8.63875
Left	1	8	8	11	106.203	126.762	22.939	6.82648	8.59956
Left	1	8	8	12	104.474	125.893	22.2309	7.48401	8.86797
Left	1	8	8	13	105.271	125.749	21.7878	7.72939	8.62685
Left	1	8	9	1	105.336	127.73	21.6847	7.66327	9.05826
Left	1	8	9	2	104.474	128.986	21.682	8.19754	8.95727
Left	1	8	9	3	104.902	126.274	22.1374	7.98733	8.51726
Left	1	8	9	4	107.28	124.925	24.9167	6.53868	10.002
Left	1	8	9	5	101.667	136.211	21.4823	17.1829	9.40729
Left	1	8	9	6	107.677	126.504	24.684	5.05913	9.81572
Left	1	8	9	7	104.821	121.26	25.3564	6.9088	10.5783
Left	1	8	9	8	107.143	129.12	20.2723	4.03218	8.46804
Left	1	8	9	9	104.348	125.536	21.8628	6.90473	8.55965
Left	1	8	9	10	107.22	124.071	20.2264	6.00607	7.61145
Left	1	8	9	11	104.853	126.514	21.5526	7.30551	8.84739
Left	1	8	9	12	104.356	126.856	22.4982	7.06891	8.59319
Left	1	8	10	1	104.853	128.773	20.9948	7.90536	8.74198
Left	1	8	10	2	103.914	126.468	20.844	8.39798	9.17553
Left	1	8	10	3	106.195	125.584	21.6271	7.16826	8.25498
Left	1	8	10	4	107.151	125.294	21.479	7.70053	8.40371
Left	1	8	10	5	104.902	126.309	22.3621	7.09203	9.29267
Left	1	8	10	6	106.203	127.53	20.9717	6.99515	8.68898
Left	1	8	10	7	103.992	127.942	20.7989	7.89963	8.91644
Left	1	8	10	8	105.893	125.736	23.1394	7.63742	8.9556
Left	1	8	10	9	107.729	124.784	23.9537	6.30359	10.0478
Left	1	8	10	10	108.425	127.017	21.9199	6.0589	12.612
Left	1	8	10	11	105.271	125.514	18.0617	5.08019	9.90519
Left	1	8	10	12	106.669	126.283	21.3278	5.07034	8.07752
Left	1	8	11	1	104.379	124.962	21.1392	9.02392	9.28155
Left	1	8	11	2	105.745	128.098	20.8027	7.21722	8.62843
Left	1	8	11	3	106.27	127.402	22.5848	7.41166	12.919
Left	1	8	11	4	106.669	127.776	22.4864	5.67428	9.91076
Left	1	8	11	5	104.356	123.459	26.2811	5.80687	10.1965
Left	1	8	11	6	107.625	124.334	23.2446	6.31609	9.16394
Left	1	8	11	7	104.853	126.844	21.1987	7.04287	9.61674
Left	1	8	11	8	105.745	126.598	20.3873	6.64578	7.85897
Left	1	8	11	9	106.203	127.226	20.6447	7.48801	7.97812
Left	1	8	11	10	103.456	127.821	21.4514	8.29711	9.02605
Left	1	8	11	11	106.228	127.299	20.1031	7.65534	7.26393
Left	1	8	11	12	103.052	125.94	18.9994	10.0664	8.20881
Left	1	8	12	1	105.271	127.439	20.9095	8.42897	8.13937
Left	1	8	12	2	106.328	125.975	21.6246	8.69899	8.92833
Left	1	8	12	3	104.379	127.247	18.4415	8.34538	8.31377
Left	1	8	12	4	104.805	124.935	19.5993	8.61189	7.80351
Left	1	8	12	5	106.669	126.04	18.1136	6.58903	11.3356
Left	1	8	12	6	108.117	124.028	27.9292	6.41651	10.5221
Left	1	8	12	7	107.643	124.869	18.0277	4.92464	7.44265
Left	1	8	12	8	106.27	123.935	19.2925	7.44068	8.27881
Left	1	8	12	9	106.203	126.427	20.9652	6.47284	8.05542
Left	1	8	12	10	105.828	127.935	18.9728	6.00182	6.78313
Left	1	8	12	11	105.745	125.834	20.1826	7.60619	8.76309
Left	1	8	12	12	104.821	124.417	20.2335	8.09576	8.08911
Left	1	8	12	13	107.22	126.501	20.7574	6.8513	8.34942
Left	1	8	13	1	105.745	124.934	20.2142	7.22574	6.91412
Left	1	8	13	2	105.745	126.609	22.3315	6.70053	8.75216
Left	1	8	13	3	107.625	125.353	21.1811	5.70714	7.30365
Left	1	8	13	4	106.77	124.921	21.7374	7.46001	8.11562
Left	1	8	13	5	107.799	126.691	22.391	5.59284	8.22029
Left	1	8	13	6	106.27	123.247	19.7801	7.42442	7.98153
Left	1	8	13	7	105.393	126.737	20.015	6.79274	7.72185
Left	1	8	13	8	103.479	125.617	12.9534	4.75257	7.11669
Left	1	8	13	9	109.591	128.266	16.1088	2.55944	6.01449
Left	1	8	13	10	105.296	124.34	23.2137	6.58442	8.30046
Left	1	8	13	11	106.203	124.955	20.901	7.01688	8.37026
Left	1	8	13	12	105.729	125.59	17.994	6.72008	7.21462
Left	1	8	13	13	105.729	126.886	21.1003	7.62845	7.58629
Left	1	8	14	1	103.914	127.742	20.5224	8.55581	7.48415
Left	1	8	14	2	104.356	128.385	20.8573	8.0504	8.38535
Left	1	8	14	3	104.821	125.795	19.542	7.81598	8.05022
Left	1	8	14	4	105.393	127.874	18.6476	7.18005	7.60082
Left	1	8	14	5	106.73	112.91	12.3517	4.51547	5.25645
Left	1	8	14	6	113.248	130.574	22.0786	1.07604	8.49927
Left	1	8	14	7	103.945	127.541	17.0568	6.47135	7.41303
Left	1	8	14	8	104.821	127.497	20.629	6.63841	7.54679
Left	1	8	14	9	106.203	124.343	22.6337	6.89311	8.94261
Left	1	8	14	10	105.296	127.132	19.4822	6.6762	7.65497
Left	1	8	14	11	105.271	128.894	20.1815	6.3732	7.16578
Left	1	8	14	12	104.379	128.377	23.5535	7.13317	9.30942
Left	1	8	14	13	103.945	125.436	19.9598	7.85521	8.1544
Left	1	8	15	1	104.853	124.533	18.8489	8.34182	7.06956
Left	1	8	15	2	106.27	127.469	22.9921	7.3637	9.4172
Left	1	8	15	3	105.393	127.102	19.3565	7.07487	8.18052
Left	1	8	15	4	105.745	124.735	19.9855	7.86591	7.96522
Left	1	8	15	5	105.271	117.371	12.9821	4.18007	7.15877
Left	1	8	15	6	109.091	132.665	12.2651	1.83842	5.47882
Left	1	8	15	7	105.263	127.041	24.6253	6.9385	9.91181
Left	1	8	15	8	107.177	123.634	22.7596	6.04724	9.26503
Left	1	8	15	9	107.143	126.313	19.7516	5.75867	7.92146
Left	1	8	15	10	105.296	127.412	20.5389	7.25398	7.72622
Left	1	8	15	11	105.271	125.26	18.3915	7.21296	8.20717
Left	1	8	15	12	105.778	127.031	19.7471	7.08695	8.11821
Left	1	8	15	13	105.393	127.535	19.599	7.42312	7.67642
Right	1	9	1	1	105.296	129.384	21.4966	7.28502	8.74766
Right	1	9	1	2	104.356	127.666	20.0646	7.11617	8.37001
Right	1	9	1	3	107.151	126.65	20.6319	7.20936	7.73838
Right	1	9	1	4	130.496	94.7192	25.6921	-1.96338	10.1794
Right	1	9	1	5	112.679	130.676	15.9048	0.00270125	7.40331
Right	1	9	1	6	104.902	128.64	23.6932	5.09521	9.59667
Right	1	9	1	7	107.143	125.99	24.6816	5.7718	9.31452
Right	1	9	1	8	105.893	125.945	22.3557	6.03175	8.81593
Right	1	9	1	9	104.419	123.069	18.2082	7.60525	7.55801
Right	1	9	1	10	108.617	116.009	21.2704	5.39632	7.72822
Right	1	9	1	11	110.129	123.728	19.0083	5.17953	8.35534
Right	1	9	1	12	105.271	126.983	19.1863	7.39452	8.14097
Right	1	9	1	13	105.729	126.96	23.3992	7.97714	9.02411
Right	1	9	2	1	103.992	126.214	20.13	8.2227	8.32236
Right	1	9	2	2	104.821	127.08	19.0152	7.34865	7.90893
Right	1	9	2	3	106.686	126.703	20.3899	6.64954	8.09388
Right	1	9	2	4	118.812	110.492	23.5564	0.551549	9.76408
Right	1	9	2	5	110.62	124.843	15.8193	0.696463	7.28007
Right	1	9	2	6	108.143	122.855	21.4524	2.34856	8.46218
Right	1	9	2	7	108.867	122.72	19.0953	3.01149	6.31731
Right	1	9	2	8	110.62	118.696	23.8259	3.07676	8.69806
Right	1	9	2	9	110.601	116.905	22.0774	2.30237	8.9932
Right	1	9	2	10	108.617	118.938	17.7958	4.18103	7.86181
Right	1	9	2	11	111.111	122.447	20.0082	2.77992	7.58118
Right	1	9	2	12	109.591	122.946	19.2704	3.52993	7.87652
Right	1	9	2	13	109.591	120.697	22.7142	4.54397	9.57359
Right	1	9	3	1	105.745	126.352	21.5369	8.68173	8.83321
Right	1	9	3	2	106.77	127.325	21.4238	6.51301	8.1625
Right	1	9	3	3	106.669	125.343	22.9398	6.67446	8.98332
Right	1	9	3	4	105.336	125.098	23.6057	7.23633	9.44089
Right	1	9	3	5	111.688	116.169	17.4561	4.68952	5.61251
Right	1	9	3	6	107.151	129.332	11.277	3.66184	5.5023
Right	1	9	3	7	111.121	120.182	21.119	3.02437	9.11516
Right	1	9	3	8	108.617	121.758	25.0124	5.51066	8.98762
Right	1	9	3	9	106.328	127.964	19.9233	7.01869	9.74367
Right	1	9	3	10	106.27	123.188	20.0313	7.16484	7.8058
Right	1	9	3	11	106.328	125.121	21.4786	5.89181	7.96766
Right	1	9	3	12	110.101	120.113	21.5976	3.7802	8.30596
Right	1	9	3	13	110.129	119.859	15.0647	3.56515	5.20745
Right	1	9	4	1	105.271	124.717	19.0268	7.53153	6.82701
Right	1	9	4	2	108.617	124.22	21.8827	6.08877	7.50797
Right	1	9	4	3	108.143	126.681	19.2142	5.74921	7.87836
Right	1	9	4	4	117.658	111.689	23.3751	0.778851	10.1772
Right	1	9	4	5	111.149	125.287	12.8728	-0.332412	5.79441
Right	1	9	4	6	107.28	123.753	25.4704	5.11646	8.61896
Right	1	9	4	7	106.686	122.597	16.9987	5.51994	7.79867
Right	1	9	4	8	105.296	124.301	19.0175	6.70642	7.47347
Right	1	9	4	9	107.729	125.087	18.227	6.35012	6.66912
Right	1	9	4	10	105.046	126.641	16.4011	6.58274	7.20086
Right	1	9	4	11	105.336	126.66	14.3804	6.38582	6.2015
Right	1	9	4	12	105.745	127.514	16.4953	5.33077	7.15093
Right	1	9	5	1	105.976	127.314	18.609	7.3594	7.59112
Right	1	9	5	2	104.902	128.323	17.7948	7.61249	8.10946
Right	1	9	5	3	103.914	127.875	20.7326	9.14724	8.65065
Right	1	9	5	6	115.395	115.187	19.6086	-7.10308	8.76699
Right	1	9	5	7	111.688	119.333	17.7518	-0.21698	5.25645
Right	1	9	5	8	110.658	119.769	22.7536	2.89776	7.73934
Right	1	9	5	9	106.719	122.498	19.2944	5.37492	7.87127
Right	1	9	5	10	107.729	122.955	19.4648	4.52846	7.06417
Right	1	9	5	11	108.653	124.647	22.6112	4.30758	8.83234
Right	1	9	5	12	110.101	119.848	19.4645	4.19346	7.41707
Right	1	9	5	13	110.129	120.209	12.6799	5.28838	5.175
Right	1	9	6	1	107.22	126.526	19.7696	7.12159	7.57277
Right	1	9	6	2	104.805	124.764	16.5475	7.91336	6.52174
Right	1	9	6	3	107.151	127.173	15.9847	6.13889	6.11026
Right	1	9	6	4	120	114.456	23.5566	1.20643	9.44757
Right	1	9	6	5	109.127	122.552	10.8687	2.74491	5.15614
Right	1	9	6	6	104.902	125.591	19.0467	6.8263	7.98143
Right	1	9	6	7	106.228	122.89	19.6644	7.258	8.01021
Right	1	9	6	8	104.474	124.486	17.7999	7.96775	7.85865
Right	1	9	6	9	106.228	126.02	19.0763	6.49047	8.16166
Right	1	9	6	10	106.27	126.569	19.286	7.3434	7.39185
Right	1	9	6	11	106.328	127.074	19.1075	5.84822	6.9092
Right	1	9	6	12	106.228	125.84	19.1529	7.10916	7.91534
Right	1	9	7	1	106.719	126.819	18.2356	6.50784	6.50469
Right	1	9	7	2	105.393	126.954	19.3314	6.56475	6.97989
Right	1	9	7	3	107.22	125.827	15.8666	6.34515	6.5283
Right	1	9	7	4	106.922	126.662	19.8591	7.00904	7.28566
Right	1	9	7	5	111.65	116.517	23.7115	3.73719	11.9538
Right	1	9	7	6	109.127	123.367	12.7232	4.04747	5.02331
Right	1	9	7	7	107.625	121.768	19.3417	3.59863	7.23899
Right	1	9	7	8	109.127	125.162	17.2859	3.17827	7.80953
Right	1	9	7	9	107.151	122.611	17.3503	6.97854	5.83112
Right	1	9	7	10	105.296	125.204	21.3548	6.70332	7.95977
Right	1	9	7	11	107.22	125.691	18.6121	5.80253	7.20325
Right	1	9	7	12	105.336	125.988	20.4476	6.55001	8.19533
Right	1	9	8	1	106.77	126.755	20.1728	5.54401	6.77632
Right	1	9	8	2	106.686	123.848	19.2756	7.45916	7.14422
Right	1	9	8	3	104.902	126.474	19.5854	7.24189	7.9563
Right	1	9	8	4	106.27	127.48	20.1022	6.73012	7.41297
Right	1	9	8	5	111.121	125.677	26.3111	5.36841	13.3116
Right	1	9	8	6	105.745	125.811	14.6604	5.53952	5.92005
Right	1	9	8	7	106.686	126.634	17.5035	5.48549	6.19562
Right	1	9	8	8	103.945	123.095	19.268	7.30033	7.47157
Right	1	9	8	9	106.403	126.922	17.6594	5.5713	6.55079
Right	1	9	8	10	103.052	124.864	18.9826	7.0964	8.54267
Right	1	9	8	11	107.177	126.127	19.449	6.19366	7.66034
Right	1	9	8	12	105.393	123.868	16.1092	6.42199	6.9459
Right	1	9	9	1	104.853	126.361	18.2993	7.15076	6.99441
Right	1	9	9	2	114.835	116.726	26.7307	3.35446	14.7317
Right	1	9	9	3	106.203	127.484	15.5575	4.09397	7.57917
Right	1	9	9	4	104.821	125.01	17.2491	4.66626	8.19105
Right	1	9	9	5	105.729	124.45	19.3202	5.05101	7.78336
Right	1	9	9	6	107.177	124.237	19.0588	4.8541	7.1093
Right	1	9	9	7	106.27	124.853	20.7095	5.99596	8.61836
Right	1	9	9	8	105.729	125.598	17.7754	6.23833	6.70329
Right	1	9	9	9	104.348	126.342	18.1158	7.24604	6.95625
Right	1	9	9	10	108.187	123.968	21.9458	5.18568	7.5361
Right	1	9	9	11	107.143	120.926	19.7548	5.4453	8.2396
Right	1	9	9	12	106.686	128.164	17.7908	5.17011	6.67911
Right	1	9	10	1	106.669	127.449	20.2465	5.90452	6.72654
Right	1	9	10	2	105.271	126.769	19.2034	6.61565	7.6245
Right	1	9	10	3	105.745	124.282	17.2075	6.45783	6.0266
Right	1	9	10	4	106.686	128.839	20.0472	5.75985	7.51154
Right	1	9	10	5	106.669	124.62	19.0082	6.86989	6.65708
Right	1	9	10	6	114.835	117.586	25.1124	4.09821	13.5183
Right	1	9	10	7	105.271	126.912	15.4453	6.71698	6.79445
Right	1	9	10	8	103.914	125.075	18.2246	7.05608	7.72848
Right	1	9	10	9	104.902	125.059	19.6547	7.00013	8.14056
Right	1	9	10	10	104.966	122.022	16.5723	6.49992	7.12984
Right	1	9	10	11	107.625	122.967	17.8319	5.09808	7.02584
Right	1	9	10	12	104.356	127.779	18.7063	7.44858	7.17749
Right	1	9	10	13	106.719	130.444	18.2578	5.39313	6.96263
Right	1	9	11	1	103.945	126.426	19.3766	8.52026	8.04836
Right	1	9	11	2	105.828	129.04	19.15	6.10168	7.63818
Right	1	9	11	3	105.745	126.596	16.1492	6.17003	6.92688
Right	1	9	11	4	104.379	125.849	17.1158	8.20748	6.6753
Right	1	9	11	5	112.189	119.453	19.7265	4.76769	6.9212
Right	1	9	11	6	106.719	126.551	11.7587	6.62599	5.08929
Right	1	9	11	7	109.1	123.649	18.6053	5.18949	6.61444
Right	1	9	11	8	103.992	128.313	18.3048	7.1503	7.52288
Right	1	9	11	9	105.778	125.296	19.2074	6.6757	8.16914
Right	1	9	11	10	105.745	121.921	18.5461	6.43714	8.21462
Right	1	9	11	11	106.686	127.831	15.896	5.16217	6.28757
Right	1	9	11	12	105.296	127.893	17.4734	6.65637	7.18269
Right	1	9	12	1	103.456	126.516	17.5834	8.47565	8.86909
Right	1	9	12	2	103.021	128.847	19.2448	7.51956	7.54587
Right	1	9	12	3	104.474	129.503	19.2603	7.83301	8.2776
Right	1	9	12	4	101.812	123.425	13.0834	8.45066	8.44312
Right	1	9	12	5	103.556	135.487	7.44257	-1.19367	3.32703
Right	1	9	12	6	107.625	122.41	4.54696	-1.25201	3.06367
Right	1	9	12	7	104.419	128.263	15.5887	2.12583	6.10324
Right	1	9	12	8	102.564	129.814	15.2167	7.00078	6.62958
Right	1	9	12	9	103.456	127.915	15.3223	7.30573	6.83111
Right	1	9	12	10	103.945	129.176	19.7298	6.44624	8.26489
Right	1	9	12	11	103.898	127.089	18.7881	8.16631	7.96585
Right	1	9	13	1	105.296	126.893	19.9222	7.63175	7.90165
Right	1	9	13	2	104.805	127.297	18.4889	6.76674	7.46904
Right	1	9	13	3	104.054	131.276	19.2144	6.45211	7.72116
Right	1	9	13	4	103.052	127.284	17.4501	8.88732	7.79016
Right	1	9	13	5	108.617	118.434	21.7802	5.15511	11.1791
Right	1	9	13	6	104.419	131.023	13.7875	5.10333	6.65628
Right	1	9	13	7	103.914	128.089	19.5276	5.29695	7.05067
Right	1	9	13	8	104.805	124.769	20.9847	4.83401	9.19946
Right	1	9	13	9	105.828	124.885	19.7261	4.50465	7.53733
Right	1	9	13	10	104.853	127.926	20.3969	6.24396	8.18349
Right	1	9	13	11	105.729	126.15	20.8941	6.46235	8.21092
Right	1	9	13	12	104.379	127.669	20.6752	6.06429	8.23084
Backward	1	10	1	1	106.195	127.995	19.4506	6.98522	7.94914
Backward	1	10	1	2	105.729	126.569	21.679	7.51606	8.33621
Backward	1	10	1	3	106.669	127.925	20.9405	7.89569	8.97748
Backward	1	10	1	4	97.2441	148.704	22.4121	13.5684	10.1485
Backward	1	10	1	5	103.992	121.188	27.4475	9.2047	9.95686
Backward	1	10	1	6	102.684	130.529	23.7802	8.61163	10.5108
Backward	1	10	1	7	103.021	129.138	22.971	8.48618	9.38594
Backward	1	10	1	8	105.745	126.985	23.0028	8.19684	9.56021
Backward	1	10	1	9	104.054	129.263	21.508	8.2629	9.09361
Backward	1	10	1	10	105.271	127.579	18.9073	7.45105	7.97076
Backward	1	10	1	11	107.625	129.253	20.5006	7.79642	8.18311
Backward	1	10	2	1	103.914	127.718	20.4112	8.55086	9.05836
Backward	1	10	2	2	105.729	128.116	19.8411	9.21591	7.65976
Backward	1	10	2	3	103.992	128.31	20.5828	8.74449	8.19416
Backward	1	10	2	4	102.174	129.181	18.8821	7.70353	8.83232
Backward	1	10	2	5	100.632	127.764	22.3569	10.9947	10.1
Backward	1	10	2	6	103.052	129.074	21.1699	8.65869	9.55608
Backward	1	10	2	7	104.348	127.829	22.7369	8.96828	9.84955
Backward	1	10	2	8	104.419	126.985	21.3532	8.37023	9.3461
Backward	1	10	2	9	105.336	130.872	22.9137	6.44586	8.63941
Backward	1	10	2	10	104.805	126.815	21.2106	8.7896	8.89661
Backward	1	10	3	1	105.263	124.491	21.9965	9.28632	9.00944
Backward	1	10	3	2	105.393	127.777	20.5402	7.8631	7.3652
Backward	1	10	3	3	105.729	126.663	21.1853	8.93951	8.3439
Backward	1	10	3	4	101.724	128.697	25.0477	9.22672	10.6059
Backward	1	10	3	5	102.594	128.935	20.905	10.4608	9.46911
Backward	1	10	3	6	105.745	129.692	22.8719	8.11179	9.50426
Backward	1	10	4	1	103.456	126.485	18.0128	9.09004	7.43232
Backward	1	10	4	2	104.356	129.398	24.5827	8.9652	9.89301
Backward	1	10	4	3	105.296	128.227	20.1601	7.85422	8.65013
Backward	1	10	4	4	105.336	125.566	21.7984	8.72671	8.88796
Backward	1	10	4	5	100	127.443	21.9617	11.2028	9.45054
Backward	1	10	4	6	100.869	127.322	19.3646	9.97678	9.65746
Backward	1	10	4	7	103.006	130.929	20.0548	9.13242	7.2024
Backward	1	10	4	8	105.271	127.336	24.0121	7.78323	8.76787
Backward	1	10	4	9	105.828	131.067	21.2363	7.53564	8.28455
Backward	1	10	4	10	105.729	132.535	21.7831	7.03512	8.37401
Backward	1	10	4	11	104.805	125.139	18.2053	9.57264	8.292
Backward	1	10	5	1	103.518	128.308	18.1478	8.3242	7.86174
Backward	1	10	5	2	104.853	129.094	22.5757	7.63679	8.36775
Backward	1	10	5	3	103.914	128.13	20.8969	8.92351	8.43526
Backward	1	10	5	4	103.945	124.909	24.0815	9.56211	9.67399
Backward	1	10	5	5	98.9011	127.593	21.7896	10.7239	10.6727
Backward	1	10	5	6	100.505	129.323	22.4187	10.4914	10.136
Backward	1	10	5	7	107.151	126.837	24.8496	7.53562	9.87273
Backward	1	10	5	8	105.745	127.858	22.8276	8.41782	10.1491
Backward	1	10	5	9	103.456	129.519	21.2542	8.69728	8.6396
Backward	1	10	5	10	103.898	128.022	22.3475	8.36894	8.78888
Backward	1	10	5	11	104.356	125.755	24.1222	8.56055	9.47987
Backward	1	10	6	1	106.686	127.062	20.1154	6.37082	8.59538
Backward	1	10	6	2	104.379	126.88	19.415	8.17358	8.11128
Backward	1	10	6	3	104.356	126.051	21.0749	8.24512	7.99303
Backward	1	10	6	4	102.165	139.151	21.6049	6.14275	10.3102
Backward	1	10	6	5	100.434	127.492	23.3506	8.61078	9.95264
Backward	1	10	6	6	102.218	130.978	22.3499	8.73862	8.7793
Backward	1	10	7	1	105.296	127.37	18.0894	7.37638	7.13837
Backward	1	10	7	2	106.669	127.185	26.0094	8.00823	9.79111
Backward	1	10	7	3	106.719	127.019	19.6461	6.53019	7.87332
Backward	1	10	7	4	101.79	132.863	20.9117	4.63774	8.06098
Backward	1	10	7	5	101.354	133.048	22.4571	8.19147	9.16977
Backward	1	10	7	6	103.456	129.392	22.5757	8.15826	8.90476
Backward	1	10	7	7	103.898	131.371	24.2053	6.57827	9.46312
Backward	1	10	7	8	105.271	123.279	22.2087	7.97559	9.64179
Backward	1	10	7	9	102.278	130.018	20.6834	7.90468	7.87285
Backward	1	10	7	10	105.729	130.078	22.2429	6.24558	7.55725
Backward	1	10	8	1	105.271	129.009	20.7498	6.56791	8.32172
Backward	1	10	8	2	103.898	126.974	20.5946	8.07853	8.49928
Backward	1	10	8	3	103.914	128.763	19.8556	7.40378	7.91988
Backward	1	10	8	4	104.805	127.345	20.7465	6.33024	8.21278
Backward	1	10	8	5	99.9723	130.714	19.7521	8.36435	9.86384
Backward	1	10	8	6	95.619	128.509	19.943	14.0815	10.9753
Backward	1	10	8	7	106.203	130.355	26.2083	7.81278	9.31221
Backward	1	10	8	8	103.448	131.754	22.4489	7.06015	9.09753
Backward	1	10	8	9	105.263	129.009	20.6288	7.2786	8.09951
Backward	1	10	8	10	106.203	127.221	22.5935	6.78438	8.01963
Backward	1	10	8	11	105.729	127.335	19.2166	7.59303	9.26076
Backward	1	10	9	1	105.296	126.897	19.529	7.7071	7.449
Backward	1	10	9	2	104.902	126.393	20.7501	8.35195	8.09987
Backward	1	10	9	3	104.419	127.121	21.3271	7.61043	8.76684
Backward	1	10	9	4	105.778	128.158	18.8693	6.9827	7.29795
Backward	1	10	9	5	105.255	125.784	23.5573	5.72721	9.46392
Backward	1	10	9	6	101.761	129.763	20.3263	9.08555	9.52654
Backward	1	10	9	7	104.821	128.116	23.9947	8.34697	9.04056
Backward	1	10	9	8	103.006	124.436	22.8826	8.85878	9.91702
Backward	1	10	9	9	103.992	127.548	21.395	7.89303	9.06774
Backward	1	10	10	1	105.729	125.44	22.7546	7.46914	8.48118
Backward	1	10	10	2	106.228	128.553	21.2997	6.06459	8.20441
Backward	1	10	10	3	105.729	125.789	21.1825	8.52067	8.27063
Backward	1	10	10	4	92.6316	151.235	22.2456	9.69336	11.1225
Backward	1	10	10	5	101.268	128.698	22.03	8.16323	8.58927
Backward	1	10	10	6	103.052	131.561	20.2036	7.21475	8.33826
Backward	1	10	10	7	102.564	129.396	21.6393	8.68555	8.94414
Backward	1	10	10	8	103.898	129.111	23.8833	7.61545	8.09444
Backward	1	10	10	9	104.348	126.254	19.6895	8.00155	7.79875
Backward	1	10	10	10	104.379	127.898	20.4265	7.12543	7.06368
Backward	1	10	11	1	104.805	126.758	21.6463	8.23598	8.56224
Backward	1	10	11	2	103.945	127.916	20.732	8.17858	8.70884
Backward	1	10	11	3	104.902	128.684	19.883	7.30025	7.68915
Backward	1	10	11	4	90.4762	154.662	15.5304	14.1183	7.41049
Backward	1	10	11	5	100.847	124.667	22.9736	9.77708	9.34452
Backward	1	10	11	6	103.898	130.935	24.3555	7.60655	10.0223
Backward	1	10	11	7	104.805	128.727	21.0696	8.28066	8.57864
Backward	1	10	11	8	105.745	128.004	22.2999	7.44992	8.70174
Backward	1	10	11	9	103.518	128.671	24.9155	8.486	9.39745
Backward	1	10	11	10	108.117	126.355	26.1284	6.25125	9.17859
Backward	1	10	11	11	104.902	128.167	18.8555	7.79712	8.06991
Backward	1	10	12	1	105.393	126.968	23.9485	8.0313	9.2829
Backward	1	10	12	2	104.379	128.133	20.2096	6.84584	8.35174
Backward	1	10	12	3	104.356	126.048	21.5441	8.38071	8.6612
Backward	1	10	12	4	105.393	128.172	20.0931	7.18575	8.02908
Backward	1	10	12	5	102.8	131.749	20.3592	5.22864	8.31279
Backward	1	10	12	6	101.724	128.523	24.1988	9.51674	9.86402
Backward	1	10	12	7	103.914	127.843	20.4567	7.99259	9.044
Backward	1	10	12	8	103.945	128.195	21.8345	8.19977	8.93055
Backward	1	10	13	1	103.518	128.283	22.0065	8.63472	9.1266
Backward	1	10	13	2	107.22	127.906	22.6263	7.08465	8.55803
Backward	1	10	13	3	104.132	127.464	20.182	6.94879	8.7467
Backward	1	10	13	4	106.686	127.636	19.0579	7.05977	7.79741
Backward	1	10	13	5	100.816	131.525	19.8176	6.17531	8.91285
Backward	1	10	13	6	99.6279	129.295	25.1068	9.83383	10.6169
Backward	1	10	13	7	102.594	128.98	18.6721	8.47099	8.61285
Backward	1	10	13	8	102.572	128.436	22.0588	8.99307	8.59142
Backward	1	10	13	9	103.945	128.05	18.2356	7.26876	7.40314
Backward	1	10	13	10	105.778	125.001	23.15	7.87648	8.65413
Backward	1	10	13	11	104.853	128.644	21.1619	7.49496	8.55993
Backward	1	10	14	1	110.24	127.035	18.6759	5.60601	6.20088
Backward	1	10	14	2	103.158	127.85	19.9745	9.02909	7.58868
Backward	1	10	14	3	102.564	124.826	21.2558	10.5952	9.31668
Backward	1	10	14	4	104.474	132.254	25.8052	9.01067	10.7652
Backward	1	10	14	5	104.966	130.094	22.07	7.56946	9.34435
Backward	1	10	14	6	102.218	129.688	20.7472	9.37918	9.49963
Backward	1	10	14	7	104.419	130.567	23.1588	7.17655	8.69852
Backward	1	10	14	8	107.177	127.454	16.8093	7.3293	7.55538
Backward	1	10	14	9	106.27	128.258	21.7501	7.04424	7.73459
Backward	1	10	14	10	104.419	127.091	19.161	7.39134	7.86539
Backward	1	10	14	11	105.745	124.768	18.8698	7.96283	6.58663
Backward	1	10	15	1	105.778	127.575	22.0689	7.12652	8.49077
Backward	1	10	15	2	103.456	126.803	23.249	8.6146	8.89753
Backward	1	10	15	3	106.203	128.974	21.6625	6.35714	7.95672
Backward	1	10	15	4	104.821	128.921	20.0294	7.7283	8.19908
Backward	1	10	15	5	104.419	128.662	19.8071	7.67591	7.93835
Backward	1	10	15	6	100.954	129.576	20.7603	10.134	8.45125
Backward	1	10	15	7	105.296	127.463	15.8697	7.62065	7.14369
Backward	1	10	15	8	105.296	128.926	22.5738	8.56041	8.19018
Backward	1	10	15	9	104.474	128.539	22.4553	7.76237	8.73594
Forward	1	11	1	1	103.456	128.698	21.7164	10.0113	8.94743
Forward	1	11	1	2	105.263	125.253	21.3352	8.69484	8.98286
Forward	1	11	1	3	105.296	128.963	20.0693	7.91722	8.35073
Forward	1	11	1	4	118.315	113.532	20.2067	-7.83665	6.80948
Forward	1	11	1	5	100.699	128.85	19.1187	12.4794	8.97145
Forward	1	11	1	6	103.914	129.104	18.6177	8.35766	8.67417
Forward	1	11	1	7	105.271	127.345	22.4021	7.7568	9.16675
Forward	1	11	1	8	106.203	127.78	21.2274	7.78245	8.41877
Forward	1	11	1	9	105.729	127.295	19.3048	8.90901	8.3736
Forward	1	11	1	10	106.669	126.386	20.96	8.0026	8.33479
Forward	1	11	1	11	104.379	127.627	19.8238	7.7406	8.61478
Forward	1	11	1	12	105.271	126.597	20.489	8.66674	8.72944
Forward	1	11	2	1	103.898	127.016	23.9355	8.82055	9.53943
Forward	1	11	2	2	106.27	126.157	22.5139	7.75213	9.78451
Forward	1	11	2	3	104.902	126.608	21.2293	8.67681	9.59048
Forward	1	11	2	4	104.821	126.363	22.4174	8.47363	9.64436
Forward	1	11	2	5	121.961	109.983	22.7789	-8.6729	7.67746
Forward	1	11	2	6	99.373	130.585	21.8077	11.7032	9.82408
Forward	1	11	2	7	104.805	128.569	21.2665	7.30934	10.1211
Forward	1	11	2	8	104.348	129.013	20.7414	7.51307	9.03214
Forward	1	11	2	9	104.821	125.632	21.5536	7.8339	8.52835
Forward	1	11	2	10	109.1	124.758	24.8064	6.7168	9.30689
Forward	1	11	3	1	96.8369	133.283	19.7371	14.672	9.5099
Forward	1	11	3	2	105.296	127.263	20.9779	7.412	8.70249
Forward	1	11	3	3	106.669	126.372	19.257	7.38746	8.31003
Forward	1	11	3	4	104.821	127.579	20.5242	8.72026	8.52868
Forward	1	11	3	5	104.805	128.322	19.5314	7.57316	8.34429
Forward	1	11	3	6	105.729	126.713	20.8768	8.52314	7.75879
Forward	1	11	3	7	106.203	123.88	20.7804	8.2056	8.24028
Forward	1	11	3	8	105.271	127.484	18.7691	7.88938	8.36441
Forward	1	11	3	9	103.448	128.344	17.9466	8.22722	6.85526
Forward	1	11	3	10	103.898	128.316	21.5766	8.10341	8.87875
Forward	1	11	3	11	105.263	127.179	21.4838	7.57146	9.02281
Forward	1	11	3	12	106.195	127.319	20.089	7.1797	7.83693
Forward	1	11	4	1	106.195	127.319	20.089	7.1797	7.83693
Forward	1	11	4	2	104.356	125.297	20.5286	9.53523	8.84205
Forward	1	11	4	3	103.898	128.643	21.5165	9.17786	8.83999
Forward	1	11	4	4	105.745	127.674	21.5107	7.69179	8.7189
Forward	1	11	4	5	118.812	116.1	19.4195	1.30327	6.13573
Forward	1	11	4	6	102.13	125.55	24.0517	12.5736	11.7619
Forward	1	11	4	7	106.195	127.038	21.4076	7.73063	9.04734
Forward	1	11	4	8	105.729	128.459	21.4093	7.04342	8.82379
Forward	1	11	4	9	105.729	128.802	22.8409	6.85989	8.45675
Forward	1	11	4	10	105.729	125.711	23.7568	7.68712	9.92113
Forward	1	11	4	11	102.632	127.729	22.1075	9.45383	9.39092
Forward	1	11	4	12	103.898	127.778	21.2247	7.72286	8.73373
Forward	1	11	4	13	103.448	127.362	19.9872	8.37146	8.67207
Forward	1	11	5	1	105.271	125.404	22.3765	7.09565	9.31903
Forward	1	11	5	2	106.203	127.556	23.2783	6.47595	8.86951
Forward	1	11	5	3	106.27	126.463	19.2348	7.91875	8.75244
Forward	1	11	5	4	104.805	127.098	21.6493	8.28731	8.75061
Forward	1	11	5	5	119.905	110.571	24.6589	-3.63672	7.27122
Forward	1	11	5	6	103.046	131.114	22.0481	9.39526	10.3534
Forward	1	11	5	7	104.356	128.017	22.8436	7.51308	9.17052
Forward	1	11	5	8	105.729	128.056	21.9484	7.35308	8.71768
Forward	1	11	5	9	105.271	129.224	21.1687	7.27821	8.15974
Forward	1	11	6	1	105.296	128.73	20.4846	7.66205	8.28993
Forward	1	11	6	2	104.805	128.288	20.5459	8.01559	8.68903
Forward	1	11	6	3	105.263	126.644	19.7536	7.38366	8.13696
Forward	1	11	6	4	104.805	128.322	20.7712	8.17573	7.82628
Forward	1	11	6	5	118.824	115.803	21.5009	-2.08886	6.88565
Forward	1	11	6	6	102.564	129.292	21.7624	9.59525	10.3393
Forward	1	11	6	7	103.456	126.845	21.5113	8.71116	9.21987
Forward	1	11	6	8	106.195	124.568	18.9257	7.88628	7.99021
Forward	1	11	6	9	105.729	126.607	22.8727	7.19928	8.19657
Forward	1	11	6	10	105.745	127.369	22.7182	7.26608	8.91597
Forward	1	11	6	11	105.729	122.72	24.3771	8.29336	9.78898
Forward	1	11	6	12	104.348	126.362	20.5403	8.8455	9.80096
Forward	1	11	6	13	105.745	127.324	19.7486	8.26658	7.99527
Forward	1	11	7	1	112.949	114.581	20.6121	-6.36943	8.36294
Forward	1	11	7	2	104.805	131.598	20.44	8.17339	8.14788
Forward	1	11	7	3	104.902	129.074	19.1373	8.73543	7.87795
Forward	1	11	7	4	104.821	123.816	19.9724	9.08819	8.29548
Forward	1	11	7	5	105.828	129.14	22.0307	7.36551	8.92649
Forward	1	11	7	6	105.745	125.465	19.822	7.23915	7.90687
Forward	1	11	7	7	103.448	129.463	19.7529	9.25882	8.67586
Forward	1	11	7	8	105.263	127.157	19.5201	9.38715	8.58699
Forward	1	11	7	9	103.021	128.202	19.7784	10.0196	8.86884
Forward	1	11	7	10	104.379	128.427	21.2342	9.72649	9.51168
Forward	1	11	7	11	104.902	126.975	20.4176	9.06609	9.48263
Forward	1	11	7	12	105.466	127.315	21.0207	8.01783	8.93765
Forward	1	11	7	13	103.945	126.5	20.0072	8.19071	9.08622
Forward	1	11	8	1	103.945	126.5	20.0072	8.19071	9.08622
Forward	1	11	8	2	105.271	128.495	20.6611	8.16727	8.30197
Forward	1	11	8	3	105.296	125.85	21.5956	8.79017	9.12689
Forward	1	11	8	4	106.228	124.605	20.6086	8.2819	8.82317
Forward	1	11	8	5	115.556	118.523	18.7915	-1.883	9.30354
Forward	1	11	8	6	104.821	129.23	21.8239	6.47999	9.2714
Forward	1	11	8	7	103.992	127.307	20.2616	8.49572	8.4911
Forward	1	11	8	8	106.328	126.112	21.2342	6.79104	8.1807
Forward	1	11	8	9	105.271	124.952	20.918	7.94248	8.45831
Forward	1	11	9	1	104.054	130.327	22.7703	7.42356	10.5993
Forward	1	11	9	2	102.594	128.065	21.1776	9.00652	8.87714
Forward	1	11	9	3	104.821	127.145	19.7671	7.87079	8.36528
Forward	1	11	9	4	103.914	127.394	20.3125	8.35415	8.23939
Forward	1	11	9	5	104.348	127.194	22.4461	8.67791	9.37919
Forward	1	11	9	6	104.356	127.007	21.0777	8.81664	9.06317
Forward	1	11	9	7	104.356	126.278	21.2801	8.4407	9.30706
Forward	1	11	9	8	107.151	127.006	19.232	7.34606	8.1553
Forward	1	11	9	9	103.914	127.018	20.1056	8.95082	8.40748
Forward	1	11	9	10	104.379	127.818	19.6023	8.3509	8.54252
Forward	1	11	9	11	104.821	127.153	20.457	9.11731	9.26522
Forward	1	11	9	12	105.336	127.419	21.0063	8.92644	8.76022
Forward	1	11	10	1	104.821	126.623	18.9024	8.46393	8.79616
Forward	1	11	10	2	104.474	128.412	20.0094	7.85291	8.17786
Forward	1	11	10	3	103.518	127.625	19.996	10.0824	8.61742
Forward	1	11	10	4	115.395	120.08	19.78	0.44067	7.59078
Forward	1	11	10	5	99.7241	130.46	22.4112	12.0521	10.37
Forward	1	11	10	6	104.356	128.416	20.6562	8.21557	8.84048
Forward	1	11	10	7	103.448	129.615	19.2542	8.58502	8.04932
Forward	1	11	10	8	103.898	127.405	19.3422	8.49898	7.71974
Forward	1	11	10	9	106.669	126.835	21.5955	7.50135	7.39335
Forward	1	11	10	10	103.479	127.285	19.7335	8.05829	7.97964
Forward	1	11	10	11	104.805	126.956	20.6569	8.42046	7.90307
Forward	1	11	10	12	103.898	129.209	18.0524	8.64561	7.7265
Forward	1	11	11	1	106.228	128.278	24.2626	8.15397	10.4606
Forward	1	11	11	2	103.448	128.777	19.5222	8.63167	8.63537
Forward	1	11	11	3	105.271	127.696	20.1366	9.30223	8.8819
Forward	1	11	11	4	103.479	127.774	19.2819	9.64754	8.96933
Forward	1	11	11	5	114.452	119.34	18.0579	-0.0753378	7.38637
Forward	1	11	11	6	101.724	129.61	20.3452	10.9701	9.79698
Forward	1	11	11	7	103.479	128.739	21.3395	8.58281	9.26571
Forward	1	11	11	8	104.356	127.805	19.9334	8.34112	8.25867
Forward	1	11	11	9	105.263	125.736	21.8881	8.23438	9.0907
Forward	1	11	12	1	105.271	126.598	20.6818	8.9416	8.39259
Forward	1	11	12	2	103.006	129.09	20.039	8.59929	8.87077
Forward	1	11	12	3	105.263	128.735	20.7928	8.84808	8.32454
Forward	1	11	12	4	112.679	119.398	19.3027	-2.07433	7.84157
Forward	1	11	12	5	101.724	130.182	23.5896	10.0101	9.89014
Forward	1	11	12	6	101.702	126.773	19.9178	9.66506	9.06254
Forward	1	11	12	7	105.745	128.082	21.3738	7.54501	7.69348
Forward	1	11	12	8	103.898	129.584	21.881	7.52624	8.87542
Forward	1	11	12	9	104.348	124.559	22.0332	8.78243	9.4625
Forward	1	11	12	10	105.263	128.275	20.2878	7.92468	7.70764
Forward	1	11	12	11	106.228	126.65	21.8706	7.9106	8.69381
Forward	1	11	12	12	104.853	127.013	20.9807	8.69143	8.81165
Forward	1	11	13	1	105.271	127.425	21.213	9.24833	9.04518
Forward	1	11	13	2	104.805	126.63	20.2786	8.85578	8.64179
Forward	1	11	13	3	104.821	126.291	21.4497	8.35917	8.318
Forward	1	11	13	4	103.914	131.347	20.8711	8.63156	8.99711
Forward	1	11	13	5	113.951	115.326	21.4017	-2.87164	8.34603
Forward	1	11	13	6	102.752	129.838	20.934	9.55609	9.18128
Forward	1	11	13	7	103.914	130.89	20.2737	8.45051	8.82773
Forward	1	11	13	8	103.448	126.164	20.8078	9.80307	8.92475
Forward	1	11	13	9	104.821	126.785	20.0452	8.51983	8.20099
Forward	1	11	13	10	101.702	128.982	19.1634	8.91847	8.48672
Forward	1	11	13	11	104.474	130.348	21.677	7.49537	8.46466
Forward	1	11	13	12	104.379	127.236	18.7438	8.36701	8.32359
Forward	1	11	14	1	104.379	124.098	20.3562	9.32336	9.52069
Forward	1	11	14	2	104.348	129.577	20.5447	8.78858	8.27798
Forward	1	11	14	3	104.356	129.931	20.7648	7.78351	8.81558
Forward	1	11	14	4	103.945	129.526	21.2723	7.37968	8.63259
Forward	1	11	14	5	114.296	117.6	17.7962	-2.396	6.08986
Forward	1	11	14	6	103.518	129.094	19.71	9.06464	8.55649
Forward	1	11	14	7	103.518	127.17	21.892	8.04745	9.19146
Forward	1	11	14	8	104.902	128.916	19.3742	7.77273	8.52239
Forward	1	11	14	9	104.379	125.051	19.4301	9.26938	8.01815
Forward	1	11	15	1	105.893	126.897	20.8676	8.23596	8.23148
Forward	1	11	15	2	104.419	125.943	19.7227	8.3828	8.53318
Forward	1	11	15	3	105.296	125.427	21.1242	8.49737	8.86071
Forward	1	11	15	4	105.828	126.28	20.9038	8.5328	8.41707
Forward	1	11	15	5	110.005	110.083	21.8589	-5.21183	6.93151
Forward	1	11	15	6	107.151	130.002	21.4882	6.40663	8.10403
Forward	1	11	15	7	104.966	129.179	21.3761	7.56998	8.55544
Forward	1	11	15	8	107.177	129.525	20.8001	6.66739	7.92594
Forward	1	11	15	9	106.686	128.902	18.672	6.52326	7.91748
Forward	1	11	15	10	104.853	127.007	19.3241	7.43519	7.90735
Forward	1	11	15	11	104.821	127.753	20.9591	6.72333	7.50649
Forward	1	11	15	12	106.686	126.682	21.7089	8.20815	7.13962
Forward	1	11	16	1	105.893	129.165	21.7009	7.66814	10.2787
Forward	1	11	16	2	105.296	127.611	21.4847	8.07955	8.57457
Forward	1	11	16	3	103.914	125.101	16.1151	8.17458	7.26374
Forward	1	11	16	4	106.203	126.741	21.94	8.13042	8.72503
Forward	1	11	16	5	115.046	118.024	19.7123	-5.09485	7.06687
Forward	1	11	16	6	104.054	129.248	21.7509	7.78184	9.57734
Forward	1	11	16	7	103.992	128.609	19.0481	7.10019	8.19814
Forward	1	11	16	8	105.336	128.081	20.4542	7.2544	7.72951
Forward	1	11	16	9	103.456	129.497	20.3682	7.49189	8.21775
Forward	1	11	16	10	82.0269	111.242	28.8412	15.4333	13.9367
Normal	2	3	1	1	96.3871	138.34	26.0802	12.2517	9.90759
Normal	2	3	1	2	96.7805	138.797	25.5289	12.4357	9.99925
Normal	2	3	1	3	98.3871	136.832	22.4259	11.1313	9.49224
Normal	2	3	1	4	93.8015	138.638	23.4318	12.9441	9.54316
Normal	2	3	1	5	98.3673	136.657	23.0597	11.5103	9.24557
Normal	2	3	1	6	99.1803	136.346	23.1055	11.191	9.10775
Normal	2	3	1	7	99.5868	134.431	25.8073	11.6447	10.0734
Normal	2	3	1	8	97.5674	137.211	25.2644	10.8695	10.2522
Normal	2	3	1	9	95.2441	141.913	25.2899	12.9305	10.3656
Normal	2	3	1	10	94.494	140.928	24.1539	13.3439	10.5875
Normal	2	3	1	11	94.875	138.763	25.3911	11.8898	10.331
Normal	2	3	1	12	93.7729	142.939	26.597	12.8526	10.9447
Normal	2	3	2	1	94.2931	143.197	25.4706	12.743	9.6257
Normal	2	3	2	2	93.3979	142.414	23.917	12.2384	10.4403
Normal	2	3	2	3	93.3866	142.983	22.1181	13.0562	9.47004
Normal	2	3	2	4	92.3952	143.32	23.4071	14.2418	10.0822
Normal	2	3	2	5	92.3132	141.868	25.3503	13.1667	10.0398
Normal	2	3	2	6	94.8631	142.762	25.1493	12.3979	10.3041
Normal	2	3	2	7	94.4882	143.235	23.2923	12.9909	10.1101
Normal	2	3	2	8	93.4206	141.707	24.874	13.7508	10.4696
Normal	2	3	2	9	92.6986	142.766	23.3424	13.8849	10.0698
Normal	2	3	2	10	96.0246	143.371	24.7149	11.8705	9.76737
Normal	2	3	3	1	91.9662	141.849	27.7822	12.5144	10.3704
Normal	2	3	3	2	93.7557	142.243	26.3845	12.8343	11.0983
Normal	2	3	3	3	95.619	138.425	27.6544	11.9619	10.9028
Normal	2	3	3	4	94.494	138.94	27.8112	13.4549	11.7972
Normal	2	3	3	5	94.494	139.191	25.4267	12.4799	10.6189
Normal	2	3	3	6	96	141.601	26.2519	12.4677	10.3548
Normal	2	3	3	7	95.2381	141.818	26.9418	11.7527	10.7866
Normal	2	3	3	8	91.9662	143.318	24.8621	13.347	10.7637
Normal	2	3	3	9	93.0288	140.852	24.7145	13.3475	10.194
Normal	2	3	3	10	93.7729	140.875	27.3662	13.7046	11.3215
Normal	2	3	3	11	95.619	141.5	26.6871	12.2437	11.354
Left	2	8	1	1	98.3607	135.707	25.0849	10.228	9.7195
Left	2	8	1	2	101.268	132.506	25.7653	8.13118	7.76698
Left	2	8	1	3	99.1803	135.034	23.8472	12.7188	11.3096
Left	2	8	1	4	110.714	130.5	11.2024	-2.54875	3.66585
Left	2	8	1	5	108.108	128.398	20.1363	-0.840487	4.52105
Left	2	8	1	6	100.42	128.393	26.9838	8.79626	10.7244
Left	2	8	1	7	95.619	132.232	26.4878	10.585	11.5821
Left	2	8	1	8	103.052	130.848	28.5544	9.11562	11.5983
Left	2	8	1	9	96.3871	130.682	27.5981	11.235	11.5863
Left	2	8	1	10	101.311	132.026	28.3369	10.2387	12.0622
Left	2	8	1	11	104.348	131.096	28.4126	7.54592	10.1265
Left	2	8	2	1	102.144	132.218	25.8779	7.39302	9.90082
Left	2	8	2	2	98.3607	132.021	26.5835	11.0265	10.8396
Left	2	8	2	3	102.835	125.672	23.8588	7.04488	10.0573
Left	2	8	2	4	118.367	119.43	31.5206	0.128855	11.3304
Left	2	8	2	5	112.33	121.488	24.8682	-1.27276	8.98561
Left	2	8	2	6	104.821	124.448	23.5526	7.93004	5.64707
Left	2	8	2	7	103.021	128.482	25.6447	5.96776	10.0786
Left	2	8	2	8	101.702	130.181	26.4637	8.48441	11.7832
Left	2	8	2	9	98.8073	135.394	20.9759	10.4276	7.84429
Left	2	8	2	10	100.007	133.751	22.2053	10.2646	9.27638
Left	2	8	2	11	100.84	132.255	23.9185	9.67241	9.0112
Left	2	8	3	1	102.144	132.148	24.5871	8.03569	10.5141
Left	2	8	3	2	101.268	131.442	25.1126	7.91658	10.0745
Left	2	8	3	3	101.282	129.336	26.6997	10.6	12.8539
Left	2	8	3	4	111.688	122.769	26.4052	4.5749	11.3094
Left	2	8	3	5	115.279	98.2267	26.066	5.01075	9.43432
Left	2	8	3	6	135.806	107.914	27.8578	-6.76445	9.66376
Left	2	8	3	7	113.767	125.019	25.9285	-3.68697	7.5097
Left	2	8	3	8	109.591	116.818	26.1626	-1.12454	10.9094
Left	2	8	4	1	98.8073	132.764	24.2161	10.9516	13.8804
Left	2	8	4	2	100	133.496	22.9245	9.53795	9.38872
Left	2	8	4	3	99.6005	134.953	25.8036	9.62612	10.1653
Left	2	8	4	4	100.847	131.345	25.0166	10.1511	10.4694
Left	2	8	4	5		72.9987	15.9771	-7.15152	3.5983
Left	2	8	4	6	128.591	139.026	14.6618	-10.5018	3.01043
Left	2	8	4	7	117.828	118.901	29.9985	-5.68313	8.39237
Left	2	8	4	8	104.356	128.862	26.7835	7.06771	11.111
Left	2	8	4	9	100.904	130.489	26.6814	10.9974	10.9608
Left	2	8	4	10	100.84	130.573	27.496	10.2789	10.3155
Left	2	8	4	11	102.632	131.385	28.0605	9.24085	10.1106
Left	2	8	4	12	99.5868	134.535	26.111	11.0026	10.9653
Left	2	8	4	13	99.1736	137.608	23.5368	12.1537	8.11834
Left	2	8	5	1	99.2007	137.601	23.7988	7.94195	10.4511
Left	2	8	5	2	96.3995	136.015	24.5206	11.1457	9.2511
Left	2	8	5	3	97.619	138.871	27.3319	10.4441	10.1091
Left	2	8	5	4	100.42	131.033	26.0917	7.83246	10.8139
Left	2	8	5	5	94.875	135.308	23.2121	11.122	10.9013
Left	2	8	5	6	105.466	133.226	23.6831	4.76085	9.35036
Left	2	8	5	7	99.6279	129.545	25.6006	8.02724	12.5852
Left	2	8	5	8	95.3883	137.3	24.6561	8.25307	10.094
Left	2	8	5	9	101.959	132.686	28.3868	3.30413	9.17855
Left	2	8	5	10	102.13	137.042	25.3288	4.98867	9.21038
Left	2	8	5	11	99.6005	132.314	25.5307	8.57066	9.92906
Left	2	8	5	12	98.4202	132.949	26.2166	9.8699	10.0931
Left	2	8	6	1	97.9739	139.521	23.5954	8.87755	9.36395
Left	2	8	6	2	94.4882	141.441	24.0045	9.92826	10.1242
Left	2	8	6	3	100.954	124.689	27.3948	9.57092	11.3404
Left	2	8	6	4	105.296	128.808	23.5614	4.58379	10.5153
Left	2	8	6	5	103.479	133.396	22.2767	4.72198	7.9257
Left	2	8	6	6	104.805	125.097	28.0557	7.51885	12.5748
Left	2	8	6	7	100	134.985	21.9048	7.63905	8.08688
Left	2	8	6	8	98.3607	134.09	25.3146	9.88331	10.7021
Left	2	8	6	9	100.028	133.999	27.9853	11.3501	11.758
Left	2	8	6	10	100.42	134.573	27.5865	10.525	10.0574
Left	2	8	7	1	98.3607	134.788	25.2377	10.3699	10.9859
Left	2	8	7	2	99.5868	135.412	26.8329	10.4025	10.1659
Left	2	8	7	3	99.1803	135.037	13.2551	10.1041	17.7145
Left	2	8	7	4	103.021	134.092	19.2771	2.25068	7.1196
Left	2	8	7	5	103.726	125.78	32.8494	6.30695	10.0642
Left	2	8	7	6	99.6005	133.62	27.3091	10.3001	12.6458
Left	2	8	7	7	99.1803	129.37	28.2854	11.5999	11.6702
Left	2	8	7	8	98.3607	136.041	27.1097	10.9514	12.2659
Left	2	8	7	9	99.1736	136.215	25.5826	10.9291	10.0903
Left	2	8	7	10	100.462	135.346	25.6197	11.3124	13.4825
Left	2	8	7	11	99.5868	136.051	24.7654	10.3017	9.77365
Left	2	8	7	12	100.847	134.547	28.5463	10.7479	11.8661
Left	2	8	8	1	102.594	128.813	28.6782	9.74568	9.58224
Left	2	8	8	2	100.007	133.127	25.2241	9.43641	11.3375
Left	2	8	8	3	100.42	133.379	25.7564	10.4689	11.2788
Left	2	8	8	4	114.054	88.5496	20.7303	8.74004	11.0242
Left	2	8	8	5	127.416	129.762	17.0898	-8.26565	7.85044
Left	2	8	8	6	107.729	128.652	21.9449	2.67597	10.1205
Left	2	8	8	7	100	126.116	27.7758	9.07575	6.9636
Left	2	8	8	8	103.006	129.817	29.7796	7.56877	12.7972
Left	2	8	8	9	103.006	131.777	27.7817	6.58413	12.5986
Left	2	8	8	10	101.268	131.733	25.9716	9.77044	10.8699
Left	2	8	8	11	101.702	132.072	26.8582	8.3087	10.4597
Left	2	8	8	12	101.702	131.857	26.3776	8.75524	11.026
Left	2	8	9	1	96.7805	136.903	26.3256	11.1803	11.3163
Left	2	8	9	2	97.1803	135.891	24.4025	11.2031	10.854
Left	2	8	9	3	100.954	130.259	26.4742	9.6972	9.99754
Left	2	8	9	4	103.992	127.841	27.8748	6.31258	12.6076
Left	2	8	9	5	104.853	130.047	25.9635	3.94283	9.40015
Left	2	8	9	6	100.434	132.061	26.4188	7.98816	8.87394
Left	2	8	9	7	100.42	134.054	28.0548	6.89528	9.65251
Left	2	8	9	8	100.462	132.017	27.0416	12.132	11.6164
Left	2	8	9	9	99.5868	132.095	27.099	11.0055	12.1476
Left	2	8	10	1	100.434	133.328	25.1629	6.07866	10.1732
Left	2	8	10	2	106.495	100.939	29.4376	3.23135	12.7712
Left	2	8	10	4		78.4969	35.6997	30.2674	11.6463
Left	2	8	10	5	109.61	135.383	26.1469	-0.848808	10.9053
Left	2	8	10	6	109.172	120.82	30.9737	3.78317	11.3976
Left	2	8	10	7	103.992	124.087	27.7213	4.9728	14.1235
Left	2	8	10	8	104.356	130.821	27.0305	3.88574	11.9112
Left	2	8	10	9	104.821	129.359	28.0546	3.25214	11.9695
Left	2	8	10	10	100.462	133.59	26.6149	5.22207	11.535
Left	2	8	10	11	99.5868	134.36	25.9873	5.08901	10.7876
Left	2	8	10	12	101.268	132.389	27.4017	5.38495	11.518
Left	2	8	10	13	104.805	128.73	26.6311	4.75949	12.4603
Left	2	8	11	1	102.572	131.036	24.7002	5.63611	11.1776
Left	2	8	11	2	103.479	129.224	28.5143	4.5606	11.7067
Left	2	8	11	3	103.052	126.375	14.9235	4.88633	12.5466
Left	2	8	11	4	103.914	131.311	25.6139	2.39774	8.26848
Left	2	8	11	5	103.052	128.517	29.0503	5.07295	10.9894
Left	2	8	11	6	104.545	124.697	28.5207	5.27139	13.4344
Left	2	8	11	7	105.778	124.884	28.5475	3.39733	13.7495
Left	2	8	11	8	107.151	123.913	28.6309	3.59278	13.2499
Left	2	8	11	9	104.356	126.87	27.9125	4.96587	12.8203
Left	2	8	11	10	103.456	129.825	28.8113	4.75209	12.1857
Left	2	8	11	11	106.669	125.578	29.0214	3.59723	12.7823
Left	2	8	11	12	103.479	131.235	25.7443	3.43459	11.0415
Left	2	8	12	1	100.847	131.464	27.4104	5.3639	11.4955
Left	2	8	12	2	102.564	132.276	28.3225	4.2349	11.754
Left	2	8	12	3	104.853	121.441	17.1321	2.76684	12.3497
Left	2	8	12	4	108.6	132.709	29.457	-1.46284	9.41633
Left	2	8	12	5	103.992	121.757	31.1449	5.1586	13.1818
Left	2	8	12	6	103.456	127.064	29.609	3.62694	14.3317
Left	2	8	12	7	108.117	126.872	29.9052	1.49658	13.1957
Left	2	8	12	8	105.778	128.702	26.3968	1.76258	11.4141
Left	2	8	12	9	100.84	130.729	26.3282	5.12731	10.6424
Left	2	8	12	10	101.268	131.238	27.7995	5.3117	11.4182
Left	2	8	13	1	99.6005	134.846	25.8879	6.81941	11.5174
Left	2	8	13	2	99.5868	133.705	26.2107	6.83443	11.579
Left	2	8	13	3	99.2007	133.717	26.1158	7.53171	11.3766
Left	2	8	13	4	102.572	132.26	16.9753	5.97505	17.2114
Left	2	8	13	5	100.42	135.383	23.0526	2.27486	8.28094
Left	2	8	13	6	103.456	128.388	28.0365	3.27526	11.851
Left	2	8	13	7	101.702	131.303	28.1124	5.17832	10.9471
Left	2	8	13	8	102.218	132.304	29.1162	4.36899	12.1089
Left	2	8	13	9	103.456	128.117	31.4655	4.88986	13.0442
Left	2	8	13	10	97.9608	131.588	27.4563	7.65432	12.9381
Left	2	8	13	11	100.42	133.551	26.7461	6.23506	10.9484
Left	2	8	13	12	100.42	134.627	27.2518	6.93128	11.6244
Left	2	8	14	1	101.724	131.494	28.5512	4.12734	11.2716
Left	2	8	14	2	98.3871	133.108	26.0754	6.98437	11.7627
Left	2	8	14	3	100.84	132.805	28.6768	7.03057	12.3161
Left	2	8	14	4	99.6691	135.087	18.0426	5.32469	15.8207
Left	2	8	14	5	99.6005	135.371	26.0765	4.94943	10.3229
Left	2	8	14	6	99.2007	127.621	28.3371	7.2899	11.845
Left	2	8	14	7	98.3871	133.631	26.2716	6.73428	12.18
Left	2	8	14	8	101.695	131.989	29.1398	5.5717	11.6425
Left	2	8	14	9	100.007	133.445	27.636	7.07994	12.6252
Left	2	8	14	10	103.479	130.333	29.7478	4.87228	12.8841
Left	2	8	14	11	100.954	132.928	27.3428	5.84633	11.6838
Left	2	8	14	12	105.271	130.809	27.1916	2.63869	10.9616
Right	2	9	1	1	94.1886	144.693	24.7924	11.6457	9.67593
Right	2	9	1	2	93.0233	142.658	24.7856	13.2256	10.4837
Right	2	9	1	3	93.7729	143.104	26.8096	12.8671	10.5698
Right	2	9	1	4	117.749	109.869	33.5312	6.68088	14.5387
Right	2	9	1	5	100.174	138.353	25.659	8.41239	11.4804
Right	2	9	1	6	92.4444	136.192	24.6405	10.7686	9.988
Right	2	9	1	7	98.9011	133.323	29.0355	10.2297	11.286
Right	2	9	1	8	98.3673	135.92	27.959	9.36557	11.2052
Right	2	9	1	9	96.3871	139.474	26.5761	9.96669	10.952
Right	2	9	1	10	96.3871	138.509	26.5082	10.0951	10.0969
Right	2	9	1	11	96.4244	139.56	26.0067	10.1436	10.6039
Right	2	9	2	1	99.1736	131.618	28.1157	11.9505	11.0554
Right	2	9	2	2	101.311	134.253	26.8729	9.07469	10.9577
Right	2	9	2	3	98.7671	133.465	28.0412	11.0317	11.7074
Right	2	9	2	4	124.382	106.315	28.2102	2.64796	9.62113
Right	2	9	2	5	109.646	127.028	28.6915	-0.759465	10.2208
Right	2	9	2	6	98.8073	131.862	25.9314	8.48005	11.7344
Right	2	9	2	7	97.619	134.144	27.2857	10.5884	10.8596
Right	2	9	2	8	98	136.919	25.9613	10.0106	10.7146
Right	2	9	2	9	96.7994	137.88	25.1059	11.7011	10.6057
Right	2	9	2	10	97.9608	134.126	25.6167	10.9892	10.3273
Right	2	9	2	11	100.462	133.996	26.7228	10.7414	10.5323
Right	2	9	2	12	100.84	134.929	25.6704	10.54	10.8785
Right	2	9	3	1	96.3995	138.74	24.1392	11.0707	9.83096
Right	2	9	3	2	97.9608	132.834	28.4548	10.7969	11.3762
Right	2	9	3	3	99.2007	134.23	27.2994	10.2627	11.3617
Right	2	9	3	4	97.1676	137.747	25.364	10.9621	11.0409
Right	2	9	3	5	115.427	112.846	28.7094	5.09021	9.223
Right	2	9	3	6	105.296	129.635	25.2814	5.52888	9.78229
Right	2	9	3	7	101.298	128.684	26.018	10.2939	10.5704
Right	2	9	3	8	101.268	132.438	28.0873	9.12479	12.1443
Right	2	9	3	9	100.434	132.249	25.9182	10.3124	10.5088
Right	2	9	3	10	98.7671	134.919	25.6174	11.2544	10.5775
Right	2	9	3	11	98.8073	136.043	24.8955	10.9359	10.0518
Right	2	9	3	12	100.42	135.818	27.6761	11.7112	10.9141
Right	2	9	4	1	99.1803	137.724	26.16	11.4074	10.7166
Right	2	9	4	2	97.2058	136.387	26.7126	12.3138	11.3618
Right	2	9	4	3	118.999	104.115	33.7412	6.44892	9.9597
Right	2	9	4	4	105.745	130.811	26.9941	3.12257	12.1448
Right	2	9	4	5	98.8073	134.034	22.2295	10.4237	9.82816
Right	2	9	4	6	101.724	131.717	30.5719	9.91445	12.1791
Right	2	9	4	7	100.007	135.035	26.7953	10.8831	11.0491
Right	2	9	4	8	98.7671	135.712	27.013	11.0027	10.5156
Right	2	9	4	9	100.028	136.433	26.0365	11.1374	9.9405
Right	2	9	4	10	97.2058	135.568	27.5619	12.5538	11.259
Right	2	9	4	11	97.5674	137.756	26.6002	11.4755	11.2611
Right	2	9	5	1	99.5868	134.331	26.131	10.7888	10.6198
Right	2	9	5	2	97.9608	135.401	25.9511	11.5006	11.1539
Right	2	9	5	3	102.564	131.219	27.8522	9.97809	10.9041
Right	2	9	5	4	97.1676	137.942	22.1979	12.5885	11.0034
Right	2	9	5	5	125.668	103.466	23.1527	4.56023	8.60255
Right	2	9	5	6	107.151	128.641	27.4799	4.75503	10.6203
Right	2	9	5	7	101.268	128.006	26.4678	9.74451	11.2192
Right	2	9	5	8	100.007	130.914	27.8615	10.9885	11.8428
Right	2	9	5	9	98.8475	135.265	24.273	10.8728	10.2581
Right	2	9	5	10	99.1803	134.355	23.7077	11.2217	10.0977
Right	2	9	5	11	101.268	132.153	25.9048	11.1385	9.79979
Right	2	9	5	12	101.282	133.65	25.0639	10.992	10.7071
Right	2	9	6	1	99.1803	133.886	25.7735	10.936	10.9667
Right	2	9	6	2	98.3673	137.302	25.1436	11.7372	10.7335
Right	2	9	6	3	99.1736	132.304	27.7041	11.2701	11.1851
Right	2	9	6	4	97.9739	136.812	24.8282	11.4407	11.3366
Right	2	9	6	5	104.902	127.249	23.018	6.04991	12.0124
Right	2	9	6	6	100.42	131.538	26.1266	9.74567	11.1975
Right	2	9	6	7	101.268	127.728	28.3508	9.26306	11.848
Right	2	9	6	8	103.021	129.862	26.4763	8.51075	10.5522
Right	2	9	6	9	100.42	134.714	26.0739	10.6229	10.3744
Right	2	9	7	1	102.144	130.818	27.5056	8.84026	10.4943
Right	2	9	7	2	100.028	131.085	27.1821	11.072	11.472
Right	2	9	7	3	103.006	128.812	29.5816	9.03341	12.0898
Right	2	9	7	4	99.7241	132.66	26.217	10.7254	11.665
Right	2	9	7	5	119.643	94.5614	38.557	7.08676	11.253
Right	2	9	7	6	110.253	133.531	22.2925	0.313654	13.1072
Right	2	9	7	7	111.121	119.919	22.9417	1.97847	8.16382
Right	2	9	7	8	98.8475	134.905	26.55	8.55363	12.2025
Right	2	9	7	9	99.1803	132.475	26.9229	9.86453	10.0243
Right	2	9	7	10	98.7805	135.569	26.2481	11.0022	10.3564
Right	2	9	7	11	97.5674	134.77	28.146	11.6556	11.2526
Right	2	9	7	12	99.1736	137.682	24.9105	10.9516	10.7546
Right	2	9	8	1	103.021	131.511	26.5875	10.1037	11.0058
Right	2	9	8	2	100.462	131.944	25.1934	10.7265	10.6983
Right	2	9	8	3	101.268	131.344	25.456	10.3468	10.679
Right	2	9	8	4	103.518	122.961	32.4445	9.90447	7.85245
Right	2	9	8	5	100.332	138.251	29.8835	9.06541	17.0021
Right	2	9	8	6	105.263	124.38	27.7383	7.80574	10.7712
Right	2	9	8	7	102.594	131.579	28.1918	8.37441	11.0835
Right	2	9	8	8	100.847	132.102	26.6217	10.2571	10.7727
Right	2	9	8	9	102.594	133.392	28.1969	8.9645	10.4347
Right	2	9	8	10	100.434	133.48	26.6268	10.1991	11.4335
Right	2	9	8	11	98.3673	135.791	26.0321	11.5661	11.046
Right	2	9	9	1	100.42	133.4	27.357	11.3279	11.571
Right	2	9	9	2	103.518	121.816	28.9022	10.5019	12.1999
Right	2	9	9	3	98.8073	138.087	26.4054	10.3419	11.2711
Right	2	9	9	4	95.692	141.842	23.9096	10.4765	10.536
Right	2	9	9	5	101.354	134.476	17.3444	6.77472	16.0197
Right	2	9	9	6	101.702	121.549	29.0784	8.39537	11.6881
Right	2	9	9	7	100.505	133.39	26.5386	7.51387	11.7782
Right	2	9	9	8	103.052	130.235	28.2643	9.0714	10.6224
Right	2	9	9	9	98.3871	136.676	27.1616	10.9805	11.1999
Right	2	9	9	10	99.6279	132.085	28.255	11.1509	11.6598
Right	2	9	9	11	100.847	130.407	26.2034	10.1711	10.2708
Right	2	9	10	1	100.84	130.711	29.0746	11.4915	11.8016
Right	2	9	10	2	102.174	133.256	25.2447	9.50907	11.1695
Right	2	9	10	3	101.268	132.829	23.0807	10.1252	9.1924
Right	2	9	10	4	121.659	104.351	32.3666	5.55714	8.10804
Right	2	9	10	5	109.235	128.967	25.5752	5.05571	10.9509
Right	2	9	10	6	102.572	127.398	20.7931	8.41028	9.87653
Right	2	9	10	7	100.028	131.572	27.1436	9.36451	10.2628
Right	2	9	10	8	104.356	131.891	26.6177	9.11907	10.6421
Right	2	9	10	9	100.462	134.285	26.1612	10.5259	10.7669
Right	2	9	10	10	100.84	133.427	24.5218	10.8706	10.2262
Right	2	9	10	11	100.007	132.041	24.6362	10.9373	10.0044
Right	2	9	10	12	101.268	131.319	25.8768	10.7682	10.8616
Right	2	9	11	1	101.724	132.538	26.2238	10.3506	11.4661
Right	2	9	11	2	100.028	134.73	23.9135	11.2023	10.5858
Right	2	9	11	3	99.1803	132.809	25.0407	11.7653	10.9454
Right	2	9	11	4	118.917	110.419	26.0739	4.24169	10.0603
Right	2	9	11	5	109.701	120.152	29.7802	5.78844	10.7703
Right	2	9	11	6	103.097	129.235	26.3404	9.94259	11.8177
Right	2	9	11	7	102.13	131.503	24.8844	8.84704	12.1437
Right	2	9	11	8	101.354	132.254	26.5521	9.89955	9.82768
Right	2	9	11	9	104.356	129.133	30.1169	9.48528	12.5964
Right	2	9	11	10	103.006	129.914	28.4711	9.53121	12.5231
Right	2	9	11	11	104.356	127.16	26.7107	10.0373	10.3397
Right	2	9	11	12	100.847	129.807	26.7506	11.4945	12.0264
Right	2	9	12	1	99.5868	134.171	25.7885	10.931	11.3178
Right	2	9	12	2	99.2346	133.751	26.2728	10.5552	10.2674
Right	2	9	12	3	100.028	134.248	26.6229	10.4888	10.5612
Right	2	9	12	4	120.434	104.652	35.1837	5.04729	8.47667
Right	2	9	12	5	108.108	125.267	26.9828	7.73739	13.7327
Right	2	9	12	6	101.695	130.142	21.9633	9.32514	9.7678
Right	2	9	12	7	102.572	128.572	27.7436	9.72802	10.2754
Right	2	9	12	8	102.13	129.78	25.77	9.69235	10.1832
Right	2	9	12	9	103.479	132.421	26.3503	9.82764	10.1437
Right	2	9	12	10	104.821	130.363	28.105	9.88343	10.8769
Right	2	9	12	11	102.572	133.661	27.4589	9.6117	11.6647
Right	2	9	13	1	97.1676	134.933	27.2482	7.00831	11.1562
Right	2	9	13	2	98.7671	135.757	26.967	5.40101	11.2121
Right	2	9	13	3	100.869	132.949	28.5237	5.75365	11.0132
Right	2	9	13	4	97.9739	134.758	22.7146	5.50503	12.1392
Right	2	9	13	5	101.354	133.897	17.0643	3.78023	11.8297
Right	2	9	13	6	99.2007	128.17	27.0262	5.4255	10.2397
Right	2	9	13	7	99.6005	131.941	26.2545	4.78593	11.078
Right	2	9	13	8	100.434	133.153	23.7131	5.46831	9.56544
Right	2	9	13	9	100.84	133.421	26.3019	4.84976	10.7633
Right	2	9	13	10	99.1803	134.06	25.1824	6.49489	11.0298
Right	2	9	13	11	101.268	132.32	28.3576	7.95863	13.1635
Right	2	9	13	12	103.518	131.039	29.1139	5.63879	8.70228
Right	2	9	14	1	98.7671	134.067	25.3758	6.38647	10.8178
Right	2	9	14	2	101.282	130.445	26.1642	5.7531	10.6588
Right	2	9	14	3	101.702	133.085	28.6363	5.31189	12.476
Right	2	9	14	4	125.934	103.662	25.2911	-0.832828	10.4025
Right	2	9	14	5	106.228	125.708	25.8435	2.42214	9.22749
Right	2	9	14	6	101.724	130.285	28.1949	5.1186	13.7837
Right	2	9	14	7	103.006	128.956	26.1141	4.37465	11.5715
Right	2	9	14	8	98.7671	133.634	24.9743	6.14085	10.4675
Right	2	9	14	9	101.268	134.707	24.6775	5.24266	9.52856
Right	2	9	14	10	101.702	132.187	26.6216	5.24676	10.7738
Right	2	9	14	11	100.434	134.364	25.9515	6.15522	11.1346
Backward	2	10	1	1	102.174	128.464	28.409	8.77093	13.1422
Backward	2	10	1	2	103.571	129.944	27.2795	6.41778	13.2427
Backward	2	10	1	3	104.821	129.852	25.7368	4.67607	9.91001
Backward	2	10	1	4	102.572	128.123	25.6829	7.75823	10.6634
Backward	2	10	1	5	112.306	118.22	27.0799	2.6186	11.0239
Backward	2	10	1	6	104.855	120.361	26.615	6.20854	11.6508
Backward	2	10	1	7	113.218	125.112	30.3732	3.89389	11.7324
Backward	2	10	1	8	106.27	132.74	25.3998	4.53824	10.9974
Backward	2	10	2	1	101.695	130.734	27.5821	7.50082	11.5173
Backward	2	10	2	2	100.007	134.413	26.238	7.80625	11.2685
Backward	2	10	2	3	100.869	132.894	27.0385	8.20583	12.4099
Backward	2	10	2	5	95.797	133.379	27.74	9.29171	12.9068
Backward	2	10	2	6	99.5868	133.614	26.0867	8.74644	11.2996
Backward	2	10	2	7	101.268	130.084	30.4063	7.43193	12.1851
Backward	2	10	2	8	101.268	134.486	27.1912	7.52956	11.8333
Backward	2	10	2	9	100.028	132.548	27.9619	7.6345	12.5505
Backward	2	10	2	10	101.702	129.037	27.7135	7.4294	11.1027
Backward	2	10	2	11	103.456	132.172	28.7926	6.06188	11.4888
Backward	2	10	3	1	99.1803	133.81	27.5541	9.17217	12.3026
Backward	2	10	3	2	100.007	131.297	29.5345	8.41025	13.3282
Backward	2	10	3	3	100.434	134.519	27.3867	7.41741	11.9044
Backward	2	10	3	4	96.2217	144.843	26.1693	7.68033	12.0031
Backward	2	10	3	5	104.966	121.738	30.799	5.78122	12.5423
Backward	2	10	3	6	103.006	130.637	29.5604	4.55915	13.3259
Backward	2	10	3	7	106.669	133.109	27.3463	3.33344	10.541
Backward	2	10	3	8	106.27	126.461	30.5557	4.38188	12.8693
Backward	2	10	3	9	100.847	133.121	26.0008	7.37152	10.9629
Backward	2	10	3	10	98	131.801	28.2086	8.80834	11.8636
Backward	2	10	4	1	100.869	132.214	28.428	7.11975	11.6279
Backward	2	10	4	2	99.1736	133.632	26.9024	8.13543	11.8786
Backward	2	10	4	3	102.13	132.366	27.7265	7.00467	12.207
Backward	2	10	4	4	97.9739	135.049	25.2162	9.55802	11.6948
Backward	2	10	4	5	86.3487	152.144	26.0326	12.5404	12.5667
Backward	2	10	4	6	99.6279	129.473	27.4367	7.68767	11.8045
Backward	2	10	4	7	104.805	128.744	28.1742	5.8512	11.9058
Backward	2	10	4	8	103.898	133.605	26.9098	4.83139	11.7516
Backward	2	10	4	9	106.669	134.208	24.8549	3.27351	10.2382
Backward	2	10	4	10	104.821	129.101	27.8988	5.65828	11.366
Backward	2	10	4	11	102.564	128.133	28.0587	6.61259	12.3282
Backward	2	10	5	1	100.847	131.906	26.83	7.44608	12.4435
Backward	2	10	5	2	98.6855	139.794	24.1785	7.28914	9.67462
Backward	2	10	5	3	103.914	131.879	28.4332	4.28236	10.8573
Backward	2	10	5	4	100.869	134.388	27.0392	7.4452	11.8872
Backward	2	10	5	5	100.007	137.03	26.6112	6.97323	11.6769
Backward	2	10	5	6	99.6005	134.977	27.073	7.30883	11.0752
Backward	2	10	5	7	101.695	135.152	26.8566	7.14316	11.2119
Backward	2	10	5	8	101.282	133.291	29.0269	7.44458	12.2206
Backward	2	10	6	1	99.2346	133.051	27.2835	8.70371	11.6273
Backward	2	10	6	2	103.518	128.887	27.8218	6.55668	12.9193
Backward	2	10	6	3	102.564	126.832	27.8618	5.85783	10.9844
Backward	2	10	6	4	99.1736	134.425	26.9731	7.38759	12.1661
Backward	2	10	6	5	90.4096	152.845	28.3449	7.82179	12.3322
Backward	2	10	6	6	103.448	132.662	29.4034	4.19335	11.9931
Backward	2	10	6	7	101.761	134.481	27.7175	6.79263	10.9572
Backward	2	10	6	8	99.1736	134.558	28.0802	7.74353	12.0763
Backward	2	10	6	9	103.456	130.876	29.1546	6.15343	12.2892
Backward	2	10	6	10	97.2952	136.359	27.8053	8.3218	12.178
Backward	2	10	6	11	98.7671	134.636	26.8732	7.74268	11.784
Backward	2	10	7	1	99.2346	135.211	26.0501	8.543	11.244
Backward	2	10	7	2	97.2058	136.384	24.8662	8.80701	11.031
Backward	2	10	7	3	100	133.87	27.4949	8.01023	11.53
Backward	2	10	7	4	100.251	133.434	29.2558	7.64255	13.1197
Backward	2	10	7	5	94.4882	135.193	26.9356	10.1227	13.1392
Backward	2	10	7	6	102.594	137.612	25.9723	6.25304	10.2548
Backward	2	10	7	7	99.7241	139.715	24.702	6.95435	10.7229
Backward	2	10	7	8	99.6691	135.655	26.9632	7.81227	10.5198
Backward	2	10	7	9	98.8475	135.538	26.5155	8.93356	11.7323
Backward	2	10	7	10	98.4665	135.145	28.8681	9.32173	12.3379
Backward	2	10	8	1	96.3995	134.122	26.8254	9.40701	11.7965
Backward	2	10	8	2	99.1736	135.608	26.6157	8.04486	10.8553
Backward	2	10	8	3	99.7241	135.381	28.2451	8.66237	11.4806
Backward	2	10	8	4	89.5771	154.482	26.9781	13.4745	13.1781
Backward	2	10	8	5	95.619	136.976	26.7746	8.34477	10.4737
Backward	2	10	8	6	100.063	139.698	26.6685	6.06211	11.4673
Backward	2	10	8	7	101.702	138.305	26.992	6.36944	10.6024
Backward	2	10	8	8	98.3673	134.652	29.0705	8.31173	11.7066
Backward	2	10	8	9	97.9608	135.776	26.2284	8.17697	12.2484
Backward	2	10	8	10	99.5868	134.455	26.469	8.65857	11.3354
Backward	2	10	9	1	98	135.79	25.0619	9.07623	11.7482
Backward	2	10	9	2	97.5674	137.051	8.5903	11.7003	1.57416
Backward	2	10	9	3	97.9739	137.715	26.1502	8.09135	5.42954
Backward	2	10	9	4	100.341	131.916	28.6181	7.78984	12.838
Backward	2	10	9	5	99.6279	131.827	27.8269	7.83879	12.9678
Backward	2	10	9	6	100.847	139.233	26.477	7.49498	11.345
Backward	2	10	9	7	100.869	134.873	27.3852	8.50996	11.8999
Backward	2	10	9	8	100.42	133.78	26.889	7.79732	11.7031
Backward	2	10	9	9	97.5868	136.978	25.5221	8.77448	11.8057
Backward	2	10	9	10	100.42	134.655	27.1858	7.85488	11.3608
Backward	2	10	10	1	98.7805	134.854	25.2221	8.98087	11.2338
Backward	2	10	10	2	98.7805	133.162	25.8302	9.0351	12.0332
Backward	2	10	10	3	98.3673	133.912	24.7064	8.9034	11.0355
Backward	2	10	10	4	97.2058	136.164	23.3265	9.04453	10.4696
Backward	2	10	10	5	100.063	136.676	24.8341	7.56626	10.021
Backward	2	10	10	6	100.42	132.209	26.5071	8.71178	11.1145
Backward	2	10	10	7	98.8475	134.231	27.5271	8.73507	12.142
Backward	2	10	10	8	97.9608	135.664	24.798	8.77055	11.5693
Backward	2	10	11	1	98.7671	134.376	25.9463	8.99292	12.0328
Backward	2	10	11	2	100.007	135.629	25.644	8.46967	11.0676
Backward	2	10	11	3	99.6005	135.032	27.1438	7.99825	11.9917
Backward	2	10	11	4	103.945	139.233	24.6777	5.16352	10.1614
Backward	2	10	11	5	94.1307	136.436	27.0966	10.9371	12.6055
Backward	2	10	11	6	100.869	135.178	28.1267	7.30746	11.8088
Backward	2	10	11	7	100.007	137.366	25.096	7.09798	10.7467
Backward	2	10	11	8	99.2007	134.187	25.8354	8.41083	11.0874
Backward	2	10	11	9	97.2441	136.205	27.0199	9.69999	11.6237
Backward	2	10	11	10	99.6005	135.916	26.7887	7.5962	12.309
Backward	2	10	12	1	99.2007	137.851	26.1198	8.04271	11.5998
Backward	2	10	12	2	96.0553	136.268	24.9735	11.0501	11.8443
Backward	2	10	12	3	97.619	133.301	26.1742	10.4968	11.8376
Backward	2	10	12	4	100.904	130.83	28.9183	7.71851	11.7646
Backward	2	10	12	5	98.4665	131.858	29.7504	9.38909	13.925
Backward	2	10	12	6	101.702	131.968	27.4069	8.18554	12.9436
Backward	2	10	12	7	100.007	133.404	28.0371	8.93479	12.2945
Backward	2	10	12	8	98.7671	134.387	25.3683	8.87326	11.9039
Backward	2	10	12	9	99.1803	136.83	23.1286	8.35248	9.68328
Backward	2	10	12	10	100.434	131.011	27.4516	9.85679	12.4913
Backward	2	10	13	1	100	132.844	26.6905	8.68753	11.8022
Backward	2	10	13	2	99.5868	135.75	24.0245	9.28661	10.973
Backward	2	10	13	3	102.572	130.866	28.0646	8.01754	11.3785
Backward	2	10	13	4	103.518	122.522	28.0199	5.5387	11.5244
Backward	2	10	13	5	99.3432	134.654	27.7288	8.28081	12.484
Backward	2	10	13	6	101.695	130.952	27.8212	6.74373	11.9884
Backward	2	10	13	7	100.42	133.861	26.6898	8.3351	12.2566
Backward	2	10	13	8	102.13	135.061	26.3916	7.7646	11.7985
Backward	2	10	14	1	99.6005	134.228	28.387	9.1242	13.1017
Backward	2	10	14	2	100.847	131.129	28.8329	8.3873	13.4481
Backward	2	10	14	3	100.42	133.984	27.1814	8.61172	12.6551
Backward	2	10	14	4	96.0061	144.323	26.2747	11.1914	12.2356
Backward	2	10	14	5	100.111	124.776	27.513	7.31834	11.9036
Backward	2	10	14	6	106.838	128.35	31.6953	4.08792	13.1559
Backward	2	10	14	7	103.898	135.282	27.0495	5.0463	11.9501
Backward	2	10	14	8	99.6279	134.19	27.7337	9.08273	11.948
Backward	2	10	14	9	99.5868	134.744	27.6727	7.92042	13.5132
Backward	2	10	14	10	100.434	130.426	28.4544	8.69688	12.1084
Backward	2	10	14	11	100.063	135.317	27.093	8.26814	11.6257
Backward	2	10	15	1	99.6005	134.423	27.3115	8.24508	12.4453
Backward	2	10	15	2	100.007	136.256	25.867	7.91273	11.7221
Backward	2	10	15	3	101.282	134.367	28.3622	8.19029	12.5851
Backward	2	10	15	4	100.007	133.026	28.7177	8.85251	12.9621
Backward	2	10	15	5	97.367	155.693	27.7924	10.0452	13.3129
Backward	2	10	15	6	102.13	127.653	27.947	5.78528	11.8491
Backward	2	10	15	7	97.2441	131.146	26.938	9.4	12.553
Backward	2	10	15	8	100.847	134.785	28.206	7.03081	11.9905
Backward	2	10	15	9	102.13	136.113	27.0031	6.54307	10.5899
Backward	2	10	15	10	100.42	134.35	26.6286	7.19237	11.467
Backward	2	10	15	11	99.1803	130.15	27.2508	9.13742	12.0595
Backward	2	10	15	12	97.1676	136.151	24.9907	9.3723	11.9116
Backward	2	10	16	1	99.1803	135.892	25.3996	8.79739	11.3743
Backward	2	10	16	2	98.7671	134.366	26.7057	9.93242	12.4902
Backward	2	10	16	3	98.3673	135.365	25.8706	9.7027	12.6991
Backward	2	10	16	4	97.6891	125.936	31.1404	7.96573	13.3913
Backward	2	10	16	5	105.296	126.327	29.2618	5.4137	14.2257
Backward	2	10	16	6	103.898	128.457	27.243	3.46547	11.5863
Forward	2	11	1	1	100.434	133.108	25.6189	6.63604	10.9091
Forward	2	11	1	2	101.724	131.528	26.9598	7.25329	11.7581
Forward	2	11	1	3	101.268	131.715	27.4489	8.25736	12.313
Forward	2	11	1	4	99.1803	132.337	26.5962	7.38199	11.9953
Forward	2	11	1	5	124.921	108.025	26.5788	-10.5954	9.3095
Forward	2	11	1	6	95.5198	141.745	19.8535	6.26345	9.56681
Forward	2	11	1	7	101.761	131.709	26.2851	6.73717	9.642
Forward	2	11	1	8	99.5868	132.073	27.8322	7.48827	12.0927
Forward	2	11	1	9	100.063	134.132	24.7752	6.71171	11.3529
Forward	2	11	1	10	98.7805	136.956	24.0387	7.81991	10.6918
Forward	2	11	1	11	102.174	134.557	25.1579	4.31129	9.89205
Forward	2	11	1	12	99.1736	136.316	28.5002	6.55102	11.2167
Forward	2	11	2	1	100	131.89	27.3198	6.78775	12.0008
Forward	2	11	2	2	99.1803	132.452	27.1438	7.60349	11.9261
Forward	2	11	2	3	98.7671	134.234	27.4738	6.89846	12.2085
Forward	2	11	2	4	113.951	116.666	22.0524	-1.35213	6.09584
Forward	2	11	2	5	95.4334	139.514	26.9053	6.77999	11.1169
Forward	2	11	2	6	100.434	131.373	26.0507	5.94402	10.0271
Forward	2	11	2	7	102.13	132.056	27.0593	5.39296	11.0783
Forward	2	11	2	8	101.702	132.654	26.3194	5.33404	10.8776
Forward	2	11	2	9	102.564	131.933	27.4966	5.88387	10.8074
Forward	2	11	2	10	101.695	132.608	26.7423	5.81011	11.2588
Forward	2	11	2	11	101.268	132.378	26.0214	5.70046	11.4071
Forward	2	11	3	1	102.564	132.805	27.2725	4.33494	11.8753
Forward	2	11	3	2	103.448	129.277	26.9093	5.93631	11.0313
Forward	2	11	3	3	108.617	116.014	30.07	3.9839	13.71
Forward	2	11	3	4	127.716	99.675	30.8215	-15.6512	11.8894
Forward	2	11	3	5	105.336	136.66	21.5627	0.950626	9.10641
Forward	2	11	3	6	103.914	130.101	25.2758	2.56958	10.2995
Forward	2	11	3	7	104.356	126.785	30.4903	4.79296	13.0074
Forward	2	11	3	8	103.898	128.864	27.7158	3.37243	13.4072
Forward	2	11	3	9	104.348	130.422	25.829	3.21389	11.3648
Forward	2	11	3	10	105.745	127.589	28.2721	3.29491	11.2496
Forward	2	11	3	11	108.108	120.024	29.7851	3.401	13.1144
Forward	2	11	3	12	98.3607	129.597	27.418	5.4509	12.9277
Forward	2	11	4	1	116.729	121.879	25.6685	0.637036	9.63875
Forward	2	11	4	2	96.4244	137.043	28.0886	7.48996	12.9259
Forward	2	11	4	3	94.5409	136.735	26.44	8.25217	11.7407
Forward	2	11	4	4	96.8309	137.537	26.0638	7.09462	10.9142
Forward	2	11	4	5	97.561	136.598	27.0225	7.12025	11.5925
Forward	2	11	4	6	96.7742	140.06	24.548	7.25121	10.2557
Forward	2	11	4	7	97.9739	137.487	26.3478	7.11056	11.762
Forward	2	11	4	8	96	136.14	23.8652	8.10521	11.1098
Forward	2	11	4	9	96.4244	138.866	23.9751	7.79304	10.9583
Forward	2	11	5	1	100	134.607	26.0349	7.15117	11.0633
Forward	2	11	5	2	99.5868	135.757	25.6121	7.51472	11.595
Forward	2	11	5	3	97.9608	136.121	25.3762	7.91425	11.9796
Forward	2	11	5	4	116.505	118.226	24.759	-4.81089	9.01321
Forward	2	11	5	5	98.7805	132.342	25.0289	7.19081	10.7933
Forward	2	11	5	6	97.619	136.164	24.2854	6.98568	10.882
Forward	2	11	5	7	101.282	132.467	26.5464	6.76935	11.4732
Forward	2	11	5	8	102.572	130.672	28.1165	4.39771	13.2386
Forward	2	11	5	9	100.561	134.939	26.0047	5.02851	12.0582
Forward	2	11	5	10	100.84	132.03	28.1117	7.94196	12.2722
Forward	2	11	5	11	100.42	132.759	25.5408	6.26121	11.6498
Forward	2	11	6	1	100.007	133.534	26.3202	6.07739	11.9023
Forward	2	11	6	2	98.7671	135.758	24.7731	7.829	11.4537
Forward	2	11	6	3	100.462	131.795	26.9773	6.81336	12.2384
Forward	2	11	6	4	116.69	112.455	30.1916	-14.6596	9.74736
Forward	2	11	6	5	102.144	135.486	22.3109	4.63376	8.80761
Forward	2	11	6	6	99.1736	132.883	26.1221	6.51501	11.6126
Forward	2	11	6	7	98.8073	136.088	26.047	5.77458	10.4037
Forward	2	11	6	8	101.268	133.153	26.64	5.46679	10.8896
Forward	2	11	6	9	99.6279	132.842	29.45	6.99991	13.2929
Forward	2	11	6	10	100.462	132.894	28.7299	4.98	12.3223
Forward	2	11	7	1	96.3871	139.261	25.0508	8.8462	11.4965
Forward	2	11	7	2	97.5868	137.983	24.156	6.48283	11.1596
Forward	2	11	7	3	99.1803	135.151	25.9571	7.204	10.8096
Forward	2	11	7	4	97.9608	130.227	25.8086	7.9426	12.1011
Forward	2	11	7	5	113.856	115.62	29.6377	-12.8524	8.78629
Forward	2	11	7	6	104.853	133.74	27.8884	2.85606	11.7114
Forward	2	11	7	7	102.13	125.182	29.2011	4.04373	12.2351
Forward	2	11	7	8	102.564	133.544	26.703	3.78869	12.8343
Forward	2	11	7	9	100.847	132.122	25.6382	4.27607	10.5668
Forward	2	11	7	10	100.42	127.805	26.0256	4.93493	11.3163
Forward	2	11	7	11	100.84	130.572	28.1687	6.80151	11.8822
Forward	2	11	7	12	97.9608	131.485	27.3286	7.96534	12.6433
Forward	2	11	8	1	99.5868	132.482	27.5117	7.17574	12.2207
Forward	2	11	8	2	102.572	135.088	28.221	5.41287	11.9915
Forward	2	11	8	3	99.1803	133.843	26.3211	7.80512	12.1144
Forward	2	11	8	4	103.052	128.734	23.7351	6.04991	10.8145
Forward	2	11	8	5	110.636	123.256	26.4759	-9.27031	9.18942
Forward	2	11	8	6	99.8757	135.522	26.3177	6.83852	11.4848
Forward	2	11	8	7	100.869	136.355	27.5705	6.71672	12.4296
Forward	2	11	8	8	100.42	133.761	27.7479	6.34474	11.4285
Forward	2	11	8	9	98.8475	134.16	28.6541	7.03491	12.982
Forward	2	11	8	10	101.695	132.539	26.1159	5.25834	12.2952
Forward	2	11	8	11	101.695	133.044	28.1789	5.45513	11.2918
Forward	2	11	8	12	101.702	133.088	27.8099	6.83464	11.5848
Forward	2	11	9	1	99.6005	132.561	27.5637	7.26915	12.4876
Forward	2	11	9	2	99.6005	136.131	25.9268	6.48067	11.9881
Forward	2	11	9	3	99.1736	133.22	26.805	7.20699	12.3727
Forward	2	11	9	4	101.702	131.686	29.9709	6.34906	13.3529
Forward	2	11	9	5	116.902	106.197	28.0488	-10.6989	10.1341
Forward	2	11	9	6	98.9682	134.34	25.4048	7.4613	11.9701
Forward	2	11	9	7	103.006	131.983	26.3642	4.50487	11.8338
Forward	2	11	9	8	98.3871	132.796	26.3724	6.86312	10.9453
Forward	2	11	9	9	102.594	130.403	31.6459	4.67984	13.0923
Forward	2	11	9	10	100.847	130.722	29.5995	6.39917	13.6289
Forward	2	11	10	1	98.3871	133.204	26.8263	8.48858	12.6684
Forward	2	11	10	2	101.311	132.654	26.8243	6.6547	11.1535
Forward	2	11	10	3	102.174	131.007	28.9241	6.17081	11.8661
Forward	2	11	10	4	124.011	99.4308	29.5764	-9.40463	12.0817
Forward	2	11	10	5	97.5868	137.181	22.6773	4.2742	10.5993
Forward	2	11	10	6	105.263	133.38	31.2284	4.19297	11.4396
Forward	2	11	10	7	103.898	131.684	27.9293	7.94326	13.349
Forward	2	11	10	8	101.268	130.968	30.7374	10.3206	11.6806
Forward	2	11	10	9	100.028	131.552	27.8288	6.10791	11.6673
Forward	2	11	10	10	100.847	133.08	27.6289	6.45047	12.3313
Forward	2	11	10	11	100	132.765	26.1594	6.75656	11.6986
Forward	2	11	11	1	100	135.809	24.1384	6.56796	11.8604
Forward	2	11	11	2	100.007	131.989	26.2477	8.14726	11.3688
Forward	2	11	11	3	100.42	134.512	21.6019	6.28456	11.0811
Forward	2	11	11	4	103.898	126.663	28.2557	5.99614	11.4865
Forward	2	11	11	5	122.91	106.285	30.4535	-13.4837	8.64252
Forward	2	11	11	6	100.716	134.855	23.4407	6.63429	11.0487
Forward	2	11	11	7	103.448	132.27	29.6183	4.61907	12.8037
Forward	2	11	11	8	101.282	131.205	28.9805	5.98802	12.6264
Forward	2	11	11	9	100.434	131.508	25.8598	6.63995	11.192
Forward	2	11	11	10	100.028	130.408	28.6146	7.62566	11.3083
Forward	2	11	11	11	101.702	133.63	26.934	6.06427	12.2821
Forward	2	11	11	12	100.063	136.282	24.8999	5.65231	10.6635
Forward	2	11	12	1	98.3607	134.79	26.1721	8.02468	11.5474
Forward	2	11	12	2	99.1803	135.794	27.3074	7.18284	11.2901
Forward	2	11	12	3	98.3607	136.028	24.9566	8.12429	11.9201
Forward	2	11	12	4	99.6005	135.364	28.3414	7.30982	11.8753
Forward	2	11	12	5	115.152	123.881	22.2522	-1.17319	9.62265
Forward	2	11	12	6	98.3871	127.546	27.1761	9.96205	11.8599
Forward	2	11	12	7	97.1803	133.456	27.4621	9.15646	12.7685
Forward	2	11	12	8	99.5868	134.209	27.762	7.35129	12.0386
Forward	2	11	12	9	99.6005	133.073	26.6829	7.2445	11.6375
Forward	2	11	12	10	100.847	131.477	28.5989	7.22523	12.8291
Forward	2	11	12	11	101.268	131.189	28.2757	6.83854	11.9826
Forward	2	11	13	1	99.6005	132.332	27.6461	6.75679	12.2809
Forward	2	11	13	2	100.42	133.023	26.8202	6.72574	12.2283
Forward	2	11	13	3	97.1676	136.907	25.8434	7.35521	12.1131
Forward	2	11	13	4	113.238	118.262	23.8333	-3.1814	9.4803
Forward	2	11	13	5	96.8309	135.269	21.0112	8.44845	10.7392
Forward	2	11	13	6	97.1803	134.32	22.1761	8.82003	10.7336
Forward	2	11	13	7	99.6005	131.692	28.7045	7.28535	11.4567
Forward	2	11	13	8	98.3673	134.865	26.7029	7.14605	12.2936
Forward	2	11	13	9	100.42	137.895	26.351	5.16373	10.9002
Forward	2	11	13	10	100.434	133.818	28.0004	6.54916	11.628
Forward	2	11	13	11	100.847	137.097	25.3292	5.15932	10.8909
Forward	2	11	13	12	100.42	135.196	23.234	6.68248	10.652
Forward	2	11	14	1	100	134.594	22.2857	5.27273	10.3076
Forward	2	11	14	2	100.847	129.902	25.7959	6.22536	10.4119
Forward	2	11	14	3	101.268	132.249	26.2088	6.29808	11.5589
Forward	2	11	14	4	118.824	114.62	25.8072	-6.30073	9.06503
Forward	2	11	14	5	96.574	131.154	26.243	9.16643	11.4838
Forward	2	11	14	6	98.3673	133.926	25.1347	6.80134	11.9924
Forward	2	11	14	7	100.42	134.246	26.8145	6.3593	10.6327
Forward	2	11	14	8	101.268	134.763	26.4578	5.26929	11.1781
Forward	2	11	14	9	103.006	132.644	27.5712	5.03812	11.9285
Forward	2	11	14	10	100.007	135.909	25.1135	5.37139	11.6031
Forward	2	11	14	11	102.174	130.673	25.5874	5.43511	11.3087
Forward	2	11	15	1	101.761	131.837	30.0606	5.63596	12.7777
Forward	2	11	15	2	101.268	129.359	29.9207	6.098	14.0734
Forward	2	11	15	3	101.282	132.485	26.6335	6.07281	12.2116
Forward	2	11	15	4	98.3673	137.624	24.1799	7.14618	10.9609
Forward	2	11	15	5	118.824	112.32	29.5713	-7.92554	9.19618
Forward	2	11	15	6	100.84	132.246	26.8145	6.73045	11.5647
Forward	2	11	15	7	100.111	133.172	27.0534	6.62874	11.9177
Forward	2	11	15	8	99.5868	132.33	23.11	6.08472	11.0647
Forward	2	11	15	9	99.5868	133.623	21.9751	6.85678	9.70497
Forward	2	11	15	10	99.1736	132.95	23.7814	7.16891	10.3587
Forward	2	11	15	11	100	130.007	27.4946	6.13653	11.4601
Forward	2	11	15	12	98.3673	132.382	26.5424	7.52547	12.1901
Forward	2	11	16	1	97.561	137.938	22.107	7.25207	10.201
Forward	2	11	16	2	99.6005	137.435	23.4832	6.42569	9.69192
Forward	2	11	16	3	102.13	134.281	25.3374	5.76938	10.4084
Forward	2	11	16	4	98.7671	133.538	23.6339	7.93883	11.2618
Forward	2	11	16	5	113.208	115.792	23.8321	-3.1092	9.19796
Forward	2	11	16	6	99.793	133.659	25.9063	7.33034	10.6842
Forward	2	11	16	7	101.702	134.423	29.3069	6.29043	12.8233
Forward	2	11	16	8	101.282	134.633	29.6716	5.97293	13.1875
Forward	2	11	16	9	104.356	128.905	29.8366	4.29879	12.4709
Forward	2	11	16	10	103.898	128.724	25.2196	4.74314	12.8537
Forward	2	11	16	11	101.695	128.113	28.2549	5.36906	12.286
Forward	2	11	16	12	101.354	132.263	30.1631	5.3353	12.6729
Normal	3	3	1	1	107.643	125.218	27.1284	9.28878	9.75302
Normal	3	3	1	2	107.22	124.21	26.1634	10.0618	10.9227
Normal	3	3	1	3	107.143	122.764	24.833	9.36327	9.6123
Normal	3	3	1	4	106.77	126.123	22.4474	10.6071	7.12952
Normal	3	3	1	5	107.625	122.092	24.9713	9.43251	9.92397
Normal	3	3	1	6	111.111	124.675	25.8873	7.84196	8.64701
Normal	3	3	1	7	108.187	120.257	22.8392	10.0949	9.58149
Normal	3	3	1	8	109.61	128.353	22.2008	7.56183	7.35973
Normal	3	3	1	9	107.729	120.573	24.6385	8.82929	9.55208
Normal	3	3	1	10	107.625	124.322	26.2047	8.69038	9.15132
Normal	3	3	1	11	107.177	123.741	25.1096	9.16101	9.60625
Normal	3	3	1	12	108.6	123.458	26.0325	8.83733	9.10437
Normal	3	3	2	1	107.625	121.596	26.286	10.5758	10.2892
Normal	3	3	2	2	107.177	124.271	26.185	10.5031	10.1245
Normal	3	3	2	3	107.143	125.75	25.8994	9.86683	11.0638
Normal	3	3	2	4	106.719	126.678	21.117	10.1376	8.58946
Normal	3	3	2	5	107.625	122.949	25.916	10.0328	9.60909
Normal	3	3	2	6	105.745	123.439	20.7315	10.9912	8.89052
Normal	3	3	2	7	108.117	125.58	22.1783	10.5224	8.26713
Normal	3	3	2	8	108.143	123.469	20.2728	10.2971	8.89825
Normal	3	3	2	9	107.151	122.49	25.8408	10.9847	10.1025
Normal	3	3	2	10	109.091	122.29	24.2933	10.2935	9.68948
Normal	3	3	2	11	108.108	122.57	28.5311	11.2	11.2859
Normal	3	3	2	12	108.6	122.267	25.0246	8.45468	10.0581
Normal	3	3	2	13	108.6	123.057	26.2947	9.67909	9.92633
Normal	3	3	3	1	110.092	121.491	24.3743	9.48667	9.85408
Normal	3	3	3	2	109.61	124.72	26.2023	9.99862	10.4
Normal	3	3	3	3	109.61	124.513	25.3672	7.89532	9.62252
Normal	3	3	3	4	108.617	121.714	24.8525	9.31049	9.56229
Normal	3	3	3	5	108.117	123.326	25.626	9.60692	9.70998
Normal	3	3	3	6	106.719	126.91	22.6651	10.0579	8.30479
Normal	3	3	3	7	107.677	126.216	24.0082	9.50187	12.1525
Normal	3	3	3	8	107.143	123.442	24.6197	10.3086	9.07519
Normal	3	3	3	9	107.143	123.82	25.2793	9.93031	9.4806
Normal	3	3	3	10	107.143	121.741	28.084	9.92809	10.6447
Normal	3	3	3	11	108.117	123.495	25.3586	9.06637	10.0197
Normal	3	3	3	12	107.151	120.927	25.0314	10.7763	10.291
Normal	3	3	4	1	106.669	119.875	26.6738	10.1488	11.1227
Normal	3	3	4	2	108.617	123.867	27.0329	8.87135	10.3623
Normal	3	3	4	3	106.669	127.678	24.8519	9.1458	10.0334
Normal	3	3	4	4	109.591	123.997	24.3962	8.88329	9.46625
Normal	3	3	4	5	110.101	122.877	24.6977	8.31399	8.66343
Normal	3	3	4	6	109.591	121.017	24.1909	9.75657	9.63991
Normal	3	3	4	7	108.117	122.616	26.1745	9.89286	10.5856
Normal	3	3	4	8	108.143	117.735	28.6705	11.2705	11.1928
Normal	3	3	4	9	110.101	121.335	26.1217	8.52154	10.4013
Normal	3	3	4	10	107.625	123.738	25.2725	9.4774	9.8576
Normal	3	3	4	11	110.101	125.486	24.5582	8.64332	9.07146
Normal	3	3	4	12	108.187	122.174	22.2703	11.2074	9.32815
Normal	3	3	4	13	108.6	123.193	20.7298	8.9622	8.12671
Left	3	8	1	1	112.679	118.807	28.6001	7.17221	10.3395
Left	3	8	1	2	110.129	121.12	28.4514	8.37715	10.7157
Left	3	8	1	3	111.121	118.059	27.2931	7.96702	10.7132
Left	3	8	1	4	114.961	115.264	30.2142	7.23393	10.7194
Left	3	8	1	5	117.849	105.63	34.3485	-2.55381	12.0739
Left	3	8	1	6	121.224	130.165	26.3061	-0.885357	12.3629
Left	3	8	1	7	111.149	117.274	27.5474	8.16084	10.6083
Left	3	8	1	8	112.679	117.938	25.1541	7.86149	9.69021
Left	3	8	1	9	110.601	116.376	25.747	8.3557	9.95625
Left	3	8	1	10	109.591	118.139	27.4108	8.49329	9.72294
Left	3	8	1	11	111.63	119.157	31.4446	7.68497	11.6077
Left	3	8	1	12	107.451	123.607	26.4785	6.75294	10.2294
Left	3	8	1	13	109.591	122.723	28.6456	8.35309	11.0209
Left	3	8	2	1	111.63	121.346	27.7463	7.92615	10.3838
Left	3	8	2	2	112.189	118.004	28.9114	8.08267	11.0406
Left	3	8	2	3	110.601	119.359	26.9554	6.34493	10.7384
Left	3	8	2	4	111.149	118.562	28.2319	7.92307	10.4517
Left	3	8	2	5	111.65	121.335	27.521	6.96943	10.6621
Left	3	8	2	6		34.8985	12.9012	2.92815	10.8925
Left	3	8	2	10	129.767	113.948	28.331	-4.57903	9.86879
Left	3	8	2	11	119.406	121.411	25.461	2.84994	9.242
Left	3	8	2	12	110.62	114.95	21.849	9.36801	8.52469
Left	3	8	2	13	113.218	122.053	27.0555	7.1077	9.7482
Left	3	8	2	14	110.601	119.435	22.9655	7.54317	8.75624
Left	3	8	2	15	113.218	122.275	26.9482	7.06378	9.98011
Left	3	8	2	16	104.379	124.743	25.7145	7.34125	9.1409
Left	3	8	3	1	110.101	120.556	29.5194	10.3122	11.0703
Left	3	8	3	2	111.111	117.88	28.4669	10.3088	12.189
Left	3	8	3	3	121.522	124.656	26.7361	-0.790614	9.74993
Left	3	8	3	4	110.601	121.689	27.6028	10.5648	11.7827
Left	3	8	3	5	110.101	120.408	26.3422	11.3984	10.7503
Left	3	8	3	6	110.62	123.263	24.2139	9.97202	9.62834
Left	3	8	3	7	110.601	118.265	24.1746	10.6089	10.1114
Left	3	8	3	8	110.601	119.804	26.6384	10.5775	11.1082
Left	3	8	4	1	110.101	122.301	26.1818	6.5093	9.79717
Left	3	8	4	2	110.129	119.843	28.5384	7.91894	10.6482
Left	3	8	4	3	108.617	123.272	24.4975	6.04606	9.59437
Left	3	8	4	4		50.1249	26.8958	-10.3526	2.41168
Left	3	8	4	6	148.337	117.29	31.1214	3.66805	18.0199
Left	3	8	4	7	114.296	126.212	25.3157	2.73128	8.80855
Left	3	8	4	8	112.698	119.408	28.6185	8.00832	11.155
Left	3	8	4	9	108.117	120.137	27.0133	9.56176	10.3367
Left	3	8	4	10	111.111	122.717	26.8972	8.40293	10.3372
Left	3	8	4	11	111.121	122.363	26.6315	8.64389	10.4907
Left	3	8	4	12	109.591	119.284	24.5612	9.14072	9.17711
Left	3	8	4	13	108.6	121.047	25.9645	9.75888	9.53649
Left	3	8	4	14	108.617	122.497	26.7874	9.23338	10.3856
Left	3	8	4	15	109.127	119.98	26.6685	9.5289	10.379
Left	3	8	5	1	113.747	118.319	28.5508	3.60308	10.7103
Left	3	8	5	2	152.71	68.2244	33.6283	2.65064	13.397
Left	3	8	5	3		66.4915	37.5436	-18.3985	14.2536
Left	3	8	5	4	134.145	113.958	26.168	-7.97585	11.1226
Left	3	8	5	5	114.296	121.691	26.221	4.18481	9.41016
Left	3	8	5	6	112.798	118.814	29.4022	8.12545	11.4543
Left	3	8	5	7	114.835	116.82	26.9785	7.5118	10.9654
Left	3	8	5	8	108.617	118.472	25.849	7.48321	9.77022
Left	3	8	5	9	112.189	121.29	27.2027	7.80496	9.90344
Left	3	8	6	1	113.767	119.588	24.5637	4.84983	9.15083
Left	3	8	6	2	112.159	118.951	28.1846	6.95503	9.89186
Left	3	8	6	3	110.092	119.218	27.6774	8.02309	11.5663
Left	3	8	6	4	129.432	91.3475	25.2334	6.10165	13.2312
Left	3	8	6	5	125.014	124.682	24.5311	-2.43713	10.6822
Left	3	8	6	6	112.189	118.477	24.1016	7.86781	10.5418
Left	3	8	6	7	111.111	121.871	23.3683	8.50573	8.64675
Left	3	8	6	8	110.175	119.554	22.8436	9.16358	8.93637
Left	3	8	6	9	111.149	119.578	24.7394	8.98126	9.33244
Left	3	8	6	10	111.121	121.443	24.7101	7.7906	8.741
Left	3	8	6	11	113.208	120.183	28.6409	7.71886	10.6822
Left	3	8	6	12	112.189	119.67	23.3788	6.92459	9.03351
Left	3	8	6	13	109.591	120.275	23.9864	8.58892	8.98148
Left	3	8	7	1	109.646	116.936	23.2772	8.80452	8.85496
Left	3	8	7	2	111.111	121.28	27.2829	7.37917	9.51801
Left	3	8	7	3	110.601	121.089	26.0613	7.33959	9.28921
Left	3	8	7	4	111.111	118.534	24.0134	7.52132	9.16593
Left	3	8	7	5	110.092	120.826	27.8927	7.1697	9.64058
Left	3	8	7	6	110.101	122.75	26.3658	8.28816	10.6285
Left	3	8	7	7	110.601	122.109	26.6215	7.56128	10.3388
Left	3	8	7	8	112.679	118.933	26.7304	7.14761	9.62926
Left	3	8	7	9	96.6533	129.625	29.53	4.15108	9.62803
Left	3	8	7	10	111.121	125.453	27.8655	9.06949	11.0248
Left	3	8	7	11	112.15	122.345	26.3888	7.54887	9.56622
Left	3	8	7	12	111.121	123.225	27.901	7.55789	11.0476
Right	3	9	1	1	111.121	118.19	29.0543	7.09689	11.0258
Right	3	9	1	2	112.679	114.545	32.5386	6.04851	12.1415
Right	3	9	1	3	113.248	119.584	31.5541	6.06984	12.766
Right	3	9	1	4	111.111	120.748	29.8753	6.35422	11.252
Right	3	9	1	5	112.159	121.265	27.3467	6.45626	10.165
Right	3	9	1	6	110.601	120.816	26.8514	7.00544	10.193
Right	3	9	1	7	110.658	120.056	30.0387	7.82009	11.3902
Right	3	9	1	8	111.63	121.193	28.7761	6.73409	10.6809
Right	3	9	1	9	110.601	122.048	29.2992	6.52786	10.6106
Right	3	9	1	10	106.203	121.919	29.457	8.68335	11.7546
Right	3	9	1	11	141.447	77.8949	36.6897	1.044	7.99599
Right	3	9	1	12	135.026	112.644	32.3046	-3.94939	13.7546
Right	3	9	1	13	112.238	121.157	27.6886	6.87475	10.6618
Right	3	9	2	1	110.658	117.61	27.3629	8.04969	11.1167
Right	3	9	2	2	110.101	120.633	27.7342	10.3238	11.2109
Right	3	9	2	3	108.617	122.018	24.7914	8.27564	10.0185
Right	3	9	2	4	110.101	120.023	25.411	8.12404	9.48648
Right	3	9	2	5	109.1	121.579	25.7274	8.85005	10.2325
Right	3	9	2	6	113.208	120.163	27.9447	6.24793	10.006
Right	3	9	2	7	109.127	118.398	29.8735	7.1278	10.5302
Right	3	9	2	8	109.591	121.657	27.6664	6.45019	10.3929
Right	3	9	2	9	111.65	119.375	26.8876	6.10552	10.3125
Right	3	9	2	10	113.218	119.233	26.7008	6.44428	9.79671
Right	3	9	2	11		38.8935	34.8677	-3.96101	17.8665
Right	3	9	2	12		113.413	29.6859	-12.4347	12.962
Right	3	9	2	13	117.828	118.311	21.0858	1.98613	9.82032
Right	3	9	2	14	113.248	118.573	23.9551	6.56353	8.75208
Right	3	9	3	1	110.101	121.196	26.5836	6.30235	10.4005
Right	3	9	3	2	111.111	118.456	30.5753	7.34238	11.2668
Right	3	9	3	3	111.63	121.002	27.6572	5.89936	11.0167
Right	3	9	3	4	112.698	120.216	27.6557	7.30108	10.4899
Right	3	9	3	5	109.591	118.695	27.7391	9.14515	11.4829
Right	3	9	3	6	112.159	117.059	28.6591	7.5206	10.5779
Right	3	9	3	7	109.091	122.792	30.5187	6.78328	11.4122
Right	3	9	3	8	109.61	123.562	29.0977	7.80777	11.0353
Right	3	9	3	9	125.34	90.7358	33.4688	5.08207	11.003
Right	3	9	3	10	125.054	115.846	26.3764	-1.4436	12.7044
Right	3	9	3	11	111.197	121.787	26.1908	6.84042	8.86423
Right	3	9	4	1	111.111	119.199	27.8456	6.62027	10.5125
Right	3	9	4	2	111.65	120.427	27.6341	7.3584	10.1751
Right	3	9	4	3	111.121	119.326	28.3225	6.34055	10.4651
Right	3	9	4	4	109.1	123.627	27.7858	7.57752	10.4537
Right	3	9	4	5		47.0837	31.6287	-5.57337	17.8477
Right	3	9	4	6	142.798	118.707	28.9181	-4.61718	9.05149
Right	3	9	4	7	110.101	117.528	26.8595	7.37265	10.9638
Right	3	9	4	8	112.698	119.779	26.017	6.80161	10.3752
Right	3	9	4	9	113.208	118.656	26.8582	6.5115	10.2723
Right	3	9	4	10	112.189	118.535	24.9567	5.45828	10.0715
Right	3	9	4	11	112.159	116.156	25.1592	8.13366	10.44
Right	3	9	4	12	111.63	120.481	27.797	8.50094	11.2896
Right	3	9	4	13	111.111	120.278	29.691	6.57189	11.1558
Right	3	9	5	1	111.65	122.388	30.0434	7.2775	11.9542
Right	3	9	5	2	105.745	120.6	28.212	7.88997	11.7764
Right	3	9	5	3	110.092	123.601	28.9227	5.95484	10.4563
Right	3	9	5	4	110.101	119.565	29.5657	8.3153	11.208
Right	3	9	5	5	113.218	121.868	30.0683	5.38642	11.4591
Right	3	9	5	6		44.3943	32.0236	-5.44546	18.6947
Right	3	9	5	7	131.075	124.363	28.7907	-0.989802	10.6579
Right	3	9	5	8	110.62	115.913	25.1465	7.55701	10.2776
Right	3	9	5	9	112.159	120.381	25.1189	6.68848	8.74184
Right	3	9	5	10	112.679	121.543	27.6697	7.02278	10.0114
Right	3	9	5	11	113.218	121.036	28.0622	6.40729	8.49488
Right	3	9	5	12	108.6	115.472	25.9469	9.19493	10.6309
Right	3	9	5	13	110.601	120.005	25.7426	7.49136	9.91441
Right	3	9	6	1	110.62	117.028	30.962	9.42254	13.0691
Right	3	9	6	2	109.172	119.406	28.9514	7.01497	10.6723
Right	3	9	6	3	112.679	119.043	28.9595	5.48316	10.6872
Right	3	9	6	4	112.698	121.106	30.473	7.90547	12.2751
Right	3	9	6	5	109.591	119.353	28.7068	5.43259	11.8807
Right	3	9	6	6	112.189	120.415	27.9494	7.29451	9.83246
Right	3	9	6	7		81.387	25.7462	7.91866	8.11349
Right	3	9	6	8		110.237	23.563	-14.196	11.2359
Right	3	9	6	9	113.767	123.652	22.7847	1.93096	9.90501
Right	3	9	6	10	115.395	121.622	25.7002	4.24059	9.73197
Right	3	9	6	11	110.601	120.294	25.3874	8.50705	8.86336
Right	3	9	6	12	111.65	118.296	25.797	7.97071	8.57382
Right	3	9	6	13	111.111	122.234	25.9527	6.30771	10.2457
Right	3	9	6	14	111.65	121.155	28.5471	7.93424	10.1845
Right	3	9	7	1	109.701	117.317	25.7632	8.2081	10.7708
Right	3	9	7	2	114.296	116.714	24.9111	5.75648	9.61543
Right	3	9	7	3	114.286	116.176	27.1715	6.16235	9.99697
Right	3	9	7	4	149.608	69.3549	38.2667	0.0667954	11.5995
Right	3	9	7	5	125.874	125.778	29.8201	0.110738	12.2954
Right	3	9	7	6	110.601	118.709	26.6762	8.48187	10.9627
Right	3	9	7	7	112.15	118.591	23.8888	7.29184	9.23127
Right	3	9	7	8	113.208	120.313	27.8233	7.30348	9.88057
Right	3	9	7	9	111.63	120.85	24.601	7.94382	9.74861
Right	3	9	7	10	113.747	120.202	28.0503	7.63198	10.4691
Right	3	9	7	11	111.121	119.165	24.5685	8.42161	10.5066
Right	3	9	7	12	113.747	117.551	26.3594	7.93821	10.3588
Right	3	9	7	13	105.745	122.651	29.1633	7.98737	12.1276
Right	3	9	8	1	110.601	117.333	26.2281	7.88311	10.4015
Right	3	9	8	2	111.121	120.142	26.8598	7.40241	10.2292
Right	3	9	8	3	110.601	120.159	25.7215	8.15395	9.91803
Right	3	9	8	4	110.601	122.084	28.761	7.13348	11.0687
Right	3	9	8	5	128.182	106.838	22.2488	0.86856	12.9324
Right	3	9	8	6	114.296	121.271	25.3122	5.03083	9.60488
Right	3	9	8	7	108.617	119.377	22.8385	9.83856	10.0962
Right	3	9	8	8	110.24	120.52	24.4905	9.31298	8.59567
Right	3	9	8	9	110.658	117.733	25.8858	9.3274	10.6918
Right	3	9	8	10	112.698	119.022	20.4603	6.73319	8.77122
Right	3	9	8	11	113.808	119.357	30.4298	7.15255	10.9765
Right	3	9	8	12	113.208	119.744	28.7783	7.09757	10.9406
Right	3	9	8	13	110.092	121.878	24.1973	8.07665	9.73223
Right	3	9	8	14	113.208	120.027	25.5652	7.50291	9.04427
Right	3	9	9	1	110.714	120.121	28.9698	7.0011	10.8771
Right	3	9	9	2	108.617	124.182	28.515	7.53153	10.5983
Right	3	9	9	3	111.121	119.538	28.5108	8.02015	10.428
Right	3	9	9	4	143.856	77.195	38.007	0.692798	13.5492
Right	3	9	9	5	124.041	124.387	28.481	0.472776	12.559
Right	3	9	9	6	111.65	116.771	26.6159	7.51187	11.2544
Right	3	9	9	7	112.189	119.096	25.519	6.93878	10.085
Right	3	9	9	8	112.159	121.414	27.8456	6.98486	10.5894
Right	3	9	9	9	112.189	121.312	24.4498	7.8692	9.28753
Right	3	9	9	10	113.747	119.255	29.2354	7.53102	10.6006
Right	3	9	9	11	111.121	120.802	23.3628	7.59103	9.49894
Right	3	9	9	12	108.108	120.451	24.797	10.2419	10.3398
Right	3	9	9	13	109.591	118.362	24.1866	9.00959	9.63798
Right	3	9	10	1	112.679	119.974	27.8183	6.19734	10.1641
Right	3	9	10	2	109.172	121.802	26.1459	7.80623	10.6099
Right	3	9	10	3	111.111	119.829	25.142	7.82697	9.36094
Right	3	9	10	4	110.601	121.603	28.3003	7.53184	11.1033
Right	3	9	10	5	134.526	93.3637	21.7581	6.98798	6.62651
Right	3	9	10	6	101.919	124.913	20.0376	-1.00294	13.8858
Right	3	9	10	7	118.229	127.358	22.9293	-0.981753	7.05835
Right	3	9	10	8	113.747	120.082	23.1821	6.98769	9.19331
Right	3	9	10	9	113.248	118.631	24.78	8.05485	8.48088
Right	3	9	10	10	111.63	120.896	25.5129	7.28943	10.0965
Right	3	9	10	11	111.111	119.997	25.2936	7.20054	9.41291
Right	3	9	10	12	111.63	119.758	26.6366	7.94245	9.59012
Right	3	9	11	1	111.63	119.575	26.6961	7.51706	9.92394
Right	3	9	11	2	112.15	120.056	27.5291	7.5928	10.543
Right	3	9	11	3	110.62	120.21	26.289	8.24728	10.6473
Right	3	9	11	4	160.256	73.2109	29.4122	-0.813158	17.3701
Right	3	9	11	5	127.073	117.171	28.3486	0.031207	11.6444
Right	3	9	11	6	110.101	120.489	25.0914	8.71501	10.5378
Right	3	9	11	7	113.208	117.153	23.4899	7.76368	8.58496
Right	3	9	11	8	112.159	118.963	28.1317	7.22032	10.6382
Right	3	9	11	9	111.121	120.572	25.8388	8.10653	9.46044
Right	3	9	11	10	110.62	121.331	26.3453	8.40558	10.487
Right	3	9	11	11	112.189	119.542	26.9575	7.93291	10.2138
Right	3	9	11	12	111.149	118.985	25.0548	8.90155	10.5666
Right	3	9	11	13	113.218	117.872	26.8674	7.94282	10.4727
Right	3	9	12	1	110.601	121.678	27.5465	7.96187	10.5572
Right	3	9	12	2	111.121	121.192	25.5571	7.55314	10.1805
Right	3	9	12	3	110.101	119.6	27.9993	8.03682	10.1137
Right	3	9	12	4	128.966	84.4934	33.4313	3.38698	9.96486
Right	3	9	12	5	114.296	131.297	30.0873	0.955037	12.1131
Right	3	9	12	6	110.658	120.232	23.0567	9.44633	9.55214
Right	3	9	12	7	112.159	121.432	28.0362	8.63948	10.5997
Right	3	9	12	8	111.63	124.086	25.907	8.77193	10.7807
Right	3	9	12	9	111.121	121.984	24.2667	7.85474	9.64179
Right	3	9	12	10	110.092	123.964	25.8625	8.07868	9.82874
Right	3	9	12	11	109.091	121.284	25.6897	7.08027	9.63123
Right	3	9	12	12	113.767	113.629	23.2155	7.46939	8.76131
Right	3	9	12	13	107.151	122.273	29.2435	8.04583	11.1732
Backward	3	10	1	1	106.669	122.695	23.5304	9.56213	8.00481
Backward	3	10	1	2	112.189	122.134	26.3375	7.42344	9.2569
Backward	3	10	1	3	109.591	122.745	24.9743	6.69776	8.15204
Backward	3	10	1	4	111.149	124.745	20.3108	6.6849	7.30284
Backward	3	10	1	5	107.625	119.69	26.1181	11.1669	8.74418
Backward	3	10	1	6	111.121	122.191	25.9885	7.79794	9.86464
Backward	3	10	1	7	110.101	122.178	25.1099	8.03851	9.2337
Backward	3	10	1	8	110.714	121.384	27.7114	8.92967	11.0394
Backward	3	10	1	9	108.143	121.411	21.6066	9.12514	8.63973
Backward	3	10	1	10	108.6	121.85	24.5283	9.89102	8.10996
Backward	3	10	1	11	110.129	121.403	28.4531	9.4416	10.2494
Backward	3	10	2	1	105.296	118.721	24.342	10.4873	10.4969
Backward	3	10	2	2	113.208	122.18	26.9866	7.69123	8.90672
Backward	3	10	2	3	109.1	120.66	24.3688	9.34201	9.58076
Backward	3	10	2	4	108.108	119.256	24.2847	9.88564	9.65733
Backward	3	10	2	5	112.15	125.656	26.0983	8.21592	9.27683
Backward	3	10	2	6	106.203	121.914	24.0148	10.6363	11.231
Backward	3	10	2	7	109.591	125.973	23.8462	10.6734	8.71884
Backward	3	10	2	8	110.601	119.525	22.9565	8.59403	8.51734
Backward	3	10	2	9	110.658	121.246	25.3617	9.77899	9.55063
Backward	3	10	2	10	108.6	120.078	27.9753	9.49993	11.3322
Backward	3	10	2	11	110.101	124.079	23.125	7.7802	8.99078
Backward	3	10	2	12	111.149	121.684	25.786	7.8345	8.92592
Backward	3	10	3	1	111.121	120.158	24.0935	8.3159	8.26244
Backward	3	10	3	2	109.1	119.699	25.2043	9.15033	9.31826
Backward	3	10	3	3	111.65	120.108	24.1634	8.43518	8.68887
Backward	3	10	3	4	127.244	140.068	29.927	33.1149	11.743
Backward	3	10	3	5	106.27	123.004	24.7641	6.51367	9.55579
Backward	3	10	3	6	102.684	126.804	27.7248	8.10711	10.3859
Backward	3	10	3	7	110.101	126.05	23.7163	6.276	7.80283
Backward	3	10	3	8	109.591	124.593	27.2965	7.71492	9.50457
Backward	3	10	4	1	110.101	120.363	27.1836	6.4359	8.95834
Backward	3	10	4	2	110.101	122.731	27.8845	8.01665	10.0877
Backward	3	10	4	3	110.092	120.037	28.2182	6.94834	10.2522
Backward	3	10	4	4	116.075	121.515	29.1607	5.77358	10.4688
Backward	3	10	4	5	106.228	127.622	23.8094	9.14394	9.50578
Backward	3	10	4	6	110.714	114.584	24.958	7.87354	8.89718
Backward	3	10	4	7	110.129	119.565	26.4371	8.02839	9.20514
Backward	3	10	4	8	105.271	119.551	25.0607	10.0947	9.80686
Backward	3	10	4	9	109.091	120.812	28.4936	8.12999	9.53456
Backward	3	10	4	10	107.143	126.291	24.8194	8.67201	9.42565
Backward	3	10	5	1	109.61	125.057	25.0137	7.265	8.31514
Backward	3	10	5	2	107.151	123.637	24.2345	9.14768	8.48144
Backward	3	10	5	3	108.117	122.664	22.3823	8.55806	7.74787
Backward	3	10	5	4	112.507	125.868	28.4488	6.99291	9.71511
Backward	3	10	5	5	106.195	120.901	25.9885	9.76661	11.3816
Backward	3	10	5	6	107.143	123.625	24.7002	9.90149	9.40195
Backward	3	10	5	7	109.591	124.108	25.8854	8.73107	9.92255
Backward	3	10	5	8	110.129	119.762	23.6884	8.52457	8.88441
Backward	3	10	5	9	110.175	121.037	23.193	8.01013	7.80754
Backward	3	10	5	10	107.643	122.711	23.7624	8.5829	8.81238
Backward	3	10	6	1	111.121	123.074	25.6055	8.07664	8.97087
Backward	3	10	6	2	108.143	123.1	22.5414	8.51207	8.73798
Backward	3	10	6	3	107.625	122.052	25.7655	8.88118	8.87031
Backward	3	10	6	4	114.452	123.867	22.4686	5.20514	7.24176
Backward	3	10	6	5	108.143	125.606	26.7173	9.92919	9.29176
Backward	3	10	6	6	109.701	124.374	25.2561	9.91292	10.768
Backward	3	10	7	1	111.121	120.159	25.1471	8.96775	8.50227
Backward	3	10	7	2	110.601	118.253	23.9795	9.02158	8.65811
Backward	3	10	7	3	110.62	116.964	26.0779	8.47135	9.37627
Backward	3	10	7	4	109.591	119.424	24.6303	8.3724	9.33224
Backward	3	10	7	5	112.159	127.54	25.1091	7.04344	10.5962
Backward	3	10	7	6	108.617	123.808	25.4673	8.8997	9.66311
Backward	3	10	7	7	111.63	118.783	27.6731	8.35753	9.42962
Backward	3	10	7	8	110.129	122.831	21.9687	6.9293	8.16979
Backward	3	10	7	9	112.15	119.065	26.9296	8.08761	9.25408
Backward	3	10	7	10	108.6	123.639	22.5694	8.983	8.61696
Backward	3	10	7	11	110.601	122.17	26.3025	8.76117	9.45839
Backward	3	10	7	12	110.101	123.69	24.6518	8.5079	9.77768
Backward	3	10	8	1	109.091	122.752	22.4907	8.60854	8.60605
Backward	3	10	8	2	110.092	120.275	24.1426	9.03463	8.30516
Backward	3	10	8	3	108.6	119.695	23.8065	8.65873	8.78492
Backward	3	10	8	4	108.6	124.334	25.6276	7.68576	8.76511
Backward	3	10	8	5	110.658	126.233	26.2015	7.51206	8.20478
Backward	3	10	8	6	105.778	123.211	22.9489	11.2645	9.80505
Backward	3	10	8	7	109.591	124.844	21.7876	9.32175	8.23681
Backward	3	10	8	8	111.197	120.492	23.8895	8.57901	8.21499
Backward	3	10	8	9	109.61	124.264	25.8213	8.80984	8.76005
Backward	3	10	8	10	108.108	121.303	22.9359	7.69941	8.32433
Backward	3	10	8	11	109.591	119.117	24.8078	8.43326	8.4741
Backward	3	10	8	12	109.1	119.803	23.5183	8.34755	8.53388
Backward	3	10	9	1	108.117	120.613	25.7429	8.55839	9.05092
Backward	3	10	9	2	109.1	121.896	29.9779	7.64724	10.9133
Backward	3	10	9	3	106.195	123.462	23.8482	9.03492	9.33802
Backward	3	10	9	4	109.591	124.451	25.5367	8.16505	8.63089
Backward	3	10	9	5	108.54	128.217	23.7886	8.23429	8.84275
Backward	3	10	9	6	109.61	115.758	23.1395	10.0968	8.83817
Backward	3	10	9	7	108.143	122.125	19.7511	9.46249	8.27851
Backward	3	10	9	8	109.591	120.537	24.9803	10.2481	9.32569
Backward	3	10	9	9	109.61	121.985	24.1548	9.06388	9.21267
Backward	3	10	9	10	110.092	123.267	23.2702	8.24844	8.05044
Backward	3	10	9	11	109.1	121.778	23.5557	9.44676	8.47858
Backward	3	10	9	12	109.646	121.234	25.325	8.67117	8.64545
Backward	3	10	10	1	110.601	124.353	24.5273	7.23819	8.79388
Backward	3	10	10	2	109.591	120.733	25.042	8.19016	9.32938
Backward	3	10	10	3	110.101	122.981	24.96	7.33784	9.1754
Backward	3	10	10	4	113.703	126.298	22.5046	3.78843	7.61892
Backward	3	10	10	5	110.62	120.832	25.0553	9.46852	9.89949
Backward	3	10	10	6	108.6	119.462	23.6229	8.95688	8.60661
Backward	3	10	10	7	111.111	121.819	24.7151	7.90551	8.19774
Backward	3	10	10	8	110.101	122.023	23.7399	8.5173	8.29063
Backward	3	10	10	9	109.1	121.583	24.539	8.6783	9.273
Backward	3	10	10	10	108.653	121.409	23.0026	8.73957	8.48823
Backward	3	10	10	11	111.63	122.114	21.7199	7.17035	7.70743
Backward	3	10	11	1	108.653	124.513	22.679	8.97648	7.76518
Backward	3	10	11	2	109.591	123.849	23.4527	8.10348	8.16773
Backward	3	10	11	3	111.111	121.927	25.9554	7.37656	8.70093
Backward	3	10	11	4	112.698	128.012	23.1688	5.00396	6.60922
Backward	3	10	11	5	109.127	119.536	25.1127	8.37643	9.17974
Backward	3	10	11	6	108.6	120.804	22.2018	9.52918	7.58004
Backward	3	10	11	7	109.091	120.766	24.5074	8.89667	9.11499
Backward	3	10	11	8	106.203	124.613	23.348	10.2456	8.86768
Backward	3	10	11	9	109.591	120.358	22.2318	8.90482	7.99289
Backward	3	10	11	10	107.677	123.046	24.3599	8.13666	8.57297
Backward	3	10	11	11	109.591	122.079	22.8636	8.09148	8.40592
Backward	3	10	12	1	107.151	124.699	26.0993	8.04561	9.21605
Backward	3	10	12	2	104.419	128.227	26.0273	9.54309	10.4857
Backward	3	10	12	3	105.336	128.545	26.3916	8.40117	9.97279
Backward	3	10	12	4	111.121	120.998	30.3201	7.82103	11.5891
Backward	3	10	12	5	108.108	123.095	28.3884	10.2222	11.6969
Backward	3	10	12	6	107.729	125.379	22.8649	9.47205	8.40694
Backward	3	10	12	7	109.091	121.228	25.1474	9.02984	9.14898
Backward	3	10	12	8	109.127	122.339	23.0406	7.78126	8.14961
Backward	3	10	12	9	110.101	122.319	27.1956	8.30025	9.69683
Backward	3	10	12	10	108.143	123.331	23.382	9.75474	8.92885
Backward	3	10	12	11	106.195	122.932	21.0498	8.85378	7.71636
Backward	3	10	13	1	109.1	123.651	24.0368	7.4449	9.09438
Backward	3	10	13	2	110.62	121.746	23.8175	7.46297	8.00291
Backward	3	10	13	3	108.706	121.877	26.8398	6.95731	9.59083
Backward	3	10	13	4	109.61	121.783	24.1205	8.534	9.0006
Backward	3	10	13	5	106.65	125.82	26.2822	7.91048	11.0253
Backward	3	10	13	6	92.9759	136.989	21.2753	9.71995	9.43766
Forward	3	11	1	1	110.101	119.608	27.319	8.78328	10.2814
Forward	3	11	1	2	109.1	119.866	24.7391	8.4518	9.94122
Forward	3	11	1	3	110.601	121.577	25.3076	8.69588	9.36835
Forward	3	11	1	4		77.7102	23.0403	12.251	5.66788
Forward	3	11	1	5	120.63	107.021	30.7573	1.26549	10.6148
Forward	3	11	1	6	108.653	118.201	22.0079	10.443	9.45781
Forward	3	11	1	7	112.306	121.318	23.4742	8.58134	8.9332
Forward	3	11	1	8	111.264	121.392	20.9141	8.33606	8.26807
Forward	3	11	1	9	111.149	122.463	26.0926	8.39454	8.74276
Forward	3	11	1	10	110.129	122.193	25.1514	8.26773	9.19753
Forward	3	11	1	11	111.63	119.807	28.6024	7.13441	10.4991
Forward	3	11	1	12	112.159	118.434	27.3106	6.91493	9.85636
Forward	3	11	1	13	109.1	117.84	25.2505	7.64194	9.81015
Forward	3	11	2	1	111.121	120.818	27.5028	8.06373	10.0776
Forward	3	11	2	2	111.63	120.533	26.2499	6.87069	10.008
Forward	3	11	2	3	111.149	117.531	27.9982	7.86085	10.9245
Forward	3	11	2	4	113.869	108.278	26.0396	8.00907	9.77252
Forward	3	11	2	5	145.955	99.5324	28.7753	-11.62	12.1412
Forward	3	11	2	6	110.129	123.63	24.6492	8.80619	9.96571
Forward	3	11	2	7	110.601	122.043	23.9511	7.94171	8.92684
Forward	3	11	2	8	110.101	120.814	24.5851	8.98286	9.76377
Forward	3	11	2	9	110.101	124.382	25.5748	8.49299	9.67109
Forward	3	11	2	10	110.092	120.292	25.9479	8.31254	10.7202
Forward	3	11	2	11	112.159	122.596	25.5862	6.66868	9.47656
Forward	3	11	2	12	110.601	119.648	25.5799	8.10515	9.8263
Forward	3	11	2	13	111.111	120.126	24.42	7.47607	9.19942
Forward	3	11	3	1	109.1	118.954	25.2246	7.91161	9.6925
Forward	3	11	3	2	109.646	120.413	26.9465	7.18863	10.4006
Forward	3	11	3	3	111.121	119.885	28.5659	6.98469	10.8306
Forward	3	11	3	4	109.591	118.12	24.854	8.75639	9.94457
Forward	3	11	3	5	130.556	97.6614	28.2856	-1.65496	9.28241
Forward	3	11	3	6	119.548	122.416	22.7461	5.72072	7.48469
Forward	3	11	3	7	109.1	120.22	22.6505	9.29534	9.57077
Forward	3	11	3	8	110.092	120.694	25.25	8.90813	9.20758
Forward	3	11	3	9	110.092	124.174	24.3826	8.59978	9.47326
Forward	3	11	3	10	111.121	121.718	25.49	8.85524	9.54739
Forward	3	11	3	11	111.688	122.826	21.6345	8.40424	8.362
Forward	3	11	3	12	112.159	120.531	26.843	8.70106	10.4364
Forward	3	11	3	13	110.092	120.123	24.8291	8.58822	10.1289
Forward	3	11	4	1	112.189	118.091	25.7396	7.41927	9.45325
Forward	3	11	4	2	110.601	119.276	22.9409	7.81305	8.39856
Forward	3	11	4	3	110.092	119.544	25.4143	9.34591	9.34677
Forward	3	11	4	4	109.127	122.393	25.3389	7.83396	10.0325
Forward	3	11	4	5	110.101	123.953	25.8384	6.6114	9.655
Forward	3	11	4	6	111.149	117.305	24.3053	7.87073	9.24351
Forward	3	11	4	7	157.143	93.5358	26.3745	2.89864	8.93367
Forward	3	11	4	8	106.77	120.626	26.0694	11.0153	9.88682
Forward	3	11	4	9	106.669	115.634	20.864	10.5664	9.17537
Forward	3	11	4	10	111.63	123.474	25.9021	8.86765	8.86012
Forward	3	11	4	11	109.091	120.946	24.3131	10.298	9.88495
Forward	3	11	4	12	109.591	124.098	24.3158	8.94119	8.89983
Forward	3	11	4	13	111.63	122.224	27.3039	8.28457	9.42286
Forward	3	11	5	1	110.101	121.239	23.7287	8.46698	9.1278
Forward	3	11	5	2	108.6	118.878	22.6441	8.6774	9.06971
Forward	3	11	5	3	110.175	120.673	26.4933	8.28172	9.85457
Forward	3	11	5	4	108.6	123.986	23.6304	8.68332	8.91794
Forward	3	11	5	5	155.844	92.0491	27.2528	-11.3557	11.4024
Forward	3	11	5	6	110.714	123.964	20.1975	6.8482	7.54582
Forward	3	11	5	7	109.61	119.759	22.9413	9.78968	9.61468
Forward	3	11	5	8	112.679	121.174	25.6117	8.54074	8.62961
Forward	3	11	5	9	109.1	121.704	24.5669	8.471	9.65353
Forward	3	11	5	10	111.149	121.169	24.8539	8.86586	9.70731
Forward	3	11	5	11	110.092	120.373	22.5048	9.02967	8.78486
Forward	3	11	5	12	110.62	119.646	25.6514	8.53507	9.44971
Forward	3	11	5	13	109.701	120.446	25.8386	9.68785	9.44179
Forward	3	11	6	1	107.729	119.593	26.207	9.57723	10.1812
Forward	3	11	6	2	109.61	123.506	25.123	8.09842	9.26179
Forward	3	11	6	3	110.101	121.309	25.9419	8.0169	9.57516
Forward	3	11	6	4	107.143	123.231	24.6533	9.22254	9.93046
Forward	3	11	6	5	156.796	97.6	25.636	1.9762	9.52409
Forward	3	11	6	6	101.019	123.963	23.702	8.55848	8.86139
Forward	3	11	6	7	107.151	122.094	23.5637	9.92544	8.87211
Forward	3	11	6	8	109.091	122.367	26.9011	9.60379	10.1062
Forward	3	11	6	9	107.143	123.49	25.2659	9.24021	9.80584
Forward	3	11	6	10	110.62	121.398	26.674	8.56045	10.1876
Forward	3	11	6	11	109.1	121.587	26.1474	10.0486	10.3219
Forward	3	11	6	12	105.745	119.924	25.6458	9.87829	10.4622
Forward	3	11	6	13	109.646	127.012	25.2294	7.30534	9.20599
Forward	3	11	7	1	110.092	122.895	27.3587	7.87503	10.9236
Forward	3	11	7	2	111.63	122.128	26.8794	7.77651	10.3748
Forward	3	11	7	3	110.601	120.742	24.9017	7.43269	9.7169
Forward	3	11	7	4	110.601	118.976	26.638	7.46909	10.3133
Forward	3	11	7	5	126.742	108.802	23.171	-6.32691	9.72113
Forward	3	11	7	6	109.61	120.457	24.5393	9.72998	8.84642
Forward	3	11	7	7	110.62	122.104	25.2313	8.67368	9.53132
Forward	3	11	7	8	111.121	119.843	24.8348	7.61509	9.21912
Forward	3	11	7	9	113.298	119.769	25.7674	7.03519	9.33295
Forward	3	11	7	10	108.117	122.527	22.7015	9.11376	9.17482
Forward	3	11	7	11	109.646	122.233	23.0681	9.01379	8.7975
Forward	3	11	7	12	112.159	121.865	26.1115	8.45841	9.48144
Forward	3	11	7	13	108.6	122.26	24.8738	8.867	9.68744
Forward	3	11	8	1	109.127	121.974	23.9739	8.45633	9.45302
Forward	3	11	8	2	113.218	111.391	26.0878	7.58988	9.1169
Forward	3	11	8	3	107.729	117.893	25.0297	6.00043	9.09519
Forward	3	11	8	4	110.101	118.545	27.238	6.60592	9.52711
Forward	3	11	8	5	121.015	115.565	25.0302	-7.06192	9.85709
Forward	3	11	8	6	106.719	123.656	24.3822	10.3439	9.01686
Forward	3	11	8	7	109.591	122.766	25.1149	8.11205	8.90109
Forward	3	11	8	8	111.65	121.344	28.3961	8.01775	9.69953
Forward	3	11	8	9	110.601	120.761	25.5569	7.57581	10.2049
Forward	3	11	8	10	110.101	120.531	24.8294	8.66625	9.49955
Forward	3	11	9	1	109.591	121.976	24.469	8.586	9.41721
Forward	3	11	9	2	111.63	119.75	24.0956	7.11204	8.83591
Forward	3	11	9	3	107.151	120.087	25.1813	9.26881	9.33995
Forward	3	11	9	4	108.6	122.587	24.8064	7.4146	8.79638
Forward	3	11	9	5	135.671	100.336	28.3772	-0.686641	11.3421
Forward	3	11	9	6	109.235	116.383	24.9671	11.1682	13.082
Forward	3	11	9	7	109.091	120.633	24.2603	8.32326	9.26249
Forward	3	11	9	8	111.63	124.67	25.2844	8.03632	7.62654
Forward	3	11	9	9	109.591	122.538	24.8089	7.88461	9.59597
Forward	3	11	9	10	109.591	121.989	22.2413	8.98881	8.51312
Forward	3	11	9	11	111.121	122.637	22.7057	9.00983	8.81077
Forward	3	11	9	12	110.601	122.487	22.7354	8.87732	8.34592
Forward	3	11	9	13	110.601	123.693	24.6954	8.31236	10.1966
Forward	3	11	10	1	109.591	124.116	23.4987	6.88092	8.75262
Forward	3	11	10	2	109.591	120.267	23.876	8.01721	8.40435
Forward	3	11	10	3	109.1	118.757	25.0433	9.716	9.52516
Forward	3	11	10	4	108.108	121.327	25.4862	8.00064	9.49296
Forward	3	11	10	5	128.571	106.539	26.3104	-1.89692	11.2581
Forward	3	11	10	6	110.62	121.043	25.5745	10.0793	9.36911
Forward	3	11	10	7	108.6	120.165	23.8563	10.3727	9.56008
Forward	3	11	10	8	110.175	122.708	25.6915	9.28758	9.32965
Forward	3	11	10	9	110.601	123.728	25.7184	8.35528	10.1525
Forward	3	11	10	10	110.601	122.428	24.6222	8.7026	9.63983
Forward	3	11	10	11	110.092	118.481	26.6644	9.26012	10.8708
Forward	3	11	10	12	108.117	119.572	25.1071	8.46655	10.2027
Forward	3	11	10	13	109.591	124.858	27.3761	8.0707	10.205
Forward	3	11	11	1	108.6	120.033	26.1709	8.95782	10.286
Forward	3	11	11	2	106.27	124.374	26.5572	9.47885	9.37966
Forward	3	11	11	3	111.149	124.737	29.2986	7.41186	10.7368
Forward	3	11	11	4	109.61	119.18	25.7431	9.60377	9.99406
Forward	3	11	11	5	131.151	112.417	27.2248	0.763333	8.98412
Forward	3	11	11	6	106.669	116.307	28.7777	11.7671	12.3084
Forward	3	11	11	7	106.669	120.138	20.9618	10.0133	9.20041
Forward	3	11	11	8	111.65	122.523	27.1716	10.6234	9.84343
Forward	3	11	11	9	111.65	122.663	25.1457	8.68963	8.99071
Forward	3	11	11	10	112.306	122.873	27.5675	9.98451	10.9975
Forward	3	11	11	11	107.643	122.622	25.4595	10.7799	11.6258
Forward	3	11	11	12	108.117	121.702	19.3371	8.92179	7.98409
Forward	3	11	11	13	109.091	120.761	26.7621	8.63042	9.30104
Forward	3	11	12	1	109.591	119.491	26.645	9.44156	9.81088
Forward	3	11	12	2	108.617	124.052	25.0173	7.73497	9.11881
Forward	3	11	12	3	109.591	121.381	23.9927	9.09291	9.23638
Forward	3	11	12	4	109.1	119.733	23.8097	10.2383	8.89829
Forward	3	11	12	5	108.6	124.398	23.8883	8.38554	9.23923
Forward	3	11	12	6	121.941	111.988	23.7628	-2.86224	8.26742
Forward	3	11	12	7	109.1	120.8	22.8542	10.343	9.26785
Forward	3	11	12	8	109.1	123.214	24.5543	9.88847	9.56924
Forward	3	11	12	9	108.617	123.916	26.8262	10.6534	9.46622
Forward	3	11	12	10	109.591	123.058	24.8159	8.49439	9.13577
Forward	3	11	12	11	109.646	122.519	25.4567	8.96252	9.15685
Forward	3	11	12	12	109.172	120.718	23.4823	8.87074	8.94373
Forward	3	11	13	1	107.643	122.347	23.0907	9.18278	9.05883
Forward	3	11	13	2	112.15	119.266	25.5705	8.64143	8.8621
Forward	3	11	13	3	111.111	122.72	25.4837	7.94409	9.7185
Forward	3	11	13	4	109.1	120.839	22.5815	9.65621	8.75312
Forward	3	11	13	5	123.02	105.824	25.2784	-2.46458	8.02463
Forward	3	11	13	6	104.379	126.05	21.1084	10.4503	9.50949
Forward	3	11	13	7	109.127	124.944	22.448	9.16069	8.72244
Forward	3	11	13	8	111.149	122.551	23.1549	7.39455	8.0643
Forward	3	11	13	9	111.149	120.635	25.4107	7.48752	8.89751
Forward	3	11	13	10	110.101	121.627	23.3284	8.44574	8.61388
Forward	3	11	13	11	109.591	118.901	23.0711	8.97391	8.22496
Forward	3	11	13	12	108.108	121.808	24.1109	9.97458	8.95283
Forward	3	11	14	1	109.591	120.733	23.1359	8.22103	8.95177
Forward	3	11	14	2	109.61	122.823	24.7025	8.51103	8.89252
Forward	3	11	14	3	108.617	122.702	23.4777	9.22025	8.84865
Forward	3	11	14	4	109.091	122.519	23.7626	8.39971	8.93913
Forward	3	11	14	5	132.692	106.757	26.8227	-7.38859	7.13649
Forward	3	11	14	6	107.677	119.419	22.7691	10.421	9.86191
Forward	3	11	14	7	108.617	120.752	25.742	9.17615	9.30246
Forward	3	11	14	8	110.101	123.013	24.8686	8.41493	9.21463
Forward	3	11	14	9	110.092	120.406	24.6138	8.81274	9.10561
Forward	3	11	14	10	109.591	123.645	24.2037	8.18699	9.11034
Forward	3	11	14	11	108.617	123.206	23.2355	9.30268	9.50005
Forward	3	11	14	12	113.208	120.207	26.2412	7.038	8.98535
Forward	3	11	14	13	108.6	121.313	23.1526	8.50481	8.69695
Forward	3	11	15	1	112.159	122.065	22.8115	7.58834	7.98084
Forward	3	11	15	2	110.101	118.464	24.2666	8.49338	8.67616
Forward	3	11	15	3	110.092	121.151	24.1561	8.32938	9.0367
Forward	3	11	15	4	110.658	114.938	24.8262	8.002	8.84451
Forward	3	11	15	5	134.406	101.464	28.5326	-9.55784	11.3007
Forward	3	11	15	6	107.177	114.779	26.1406	11.6037	11.4065
Forward	3	11	15	7	107.625	122.372	23.0492	9.93231	9.996
[truncated: 4,425 more rows]
